# Supplementary material for: Patients with early-stage oropharyngeal cancer can be identified with label-free serum proteomics
Source: Br J Cancer. 2018 Jul 2;119(2):200–12. doi: 10.1038/s41416-018-0162-2 (PMC6048110; doi:10.1038/s41416-018-0162-2)
Supplement: Supplementary file 12 — Supplementary Table 1 [file 41416_2018_162_MOESM12_ESM.xlsx]

## Sheet: Sheet1
Supplementary Table 1. Patient and tumour demographics
Serial Number	Tumour localization	p16 status	Clinical TNM	Stage	Sex: Male=1, female=2	Age	Smoking status	Remarks
1	Soft palate	p16-ve	T2N0M0	2	1	49.2	Smoker	Analyzed
2	Soft palate	p16-ve	T2N0M0	2	1	71	Smoker	Analyzed
3	Soft palate	p16-ve	T2N0M0	2	1	57.6	Smoker	Analyzed
4	Soft palate	p16-ve	T1N0M0	1	2	67	non	Analyzed
5	Tonsil	p16-ve	T2N0M0	2	1	68.7	Smoker	Analyzed
6	Soft palate	p16-ve	T1N0M0	1	1	57.2	Smoker	Analyzed
7	Base of Tongue	p16-ve	T1N0M0	1	2	62.8	Smoker	Analyzed
8	Tonsil	p16-ve	T2N0M0	2	1	60.5	Smoker	Analyzed
9	Base of Tongue	p16-ve	T2N0M0	2	1	69.5	Smoker	Analyzed
10	Tonsil	p16-ve	T1N0M0	1	2	65.5	Smoker	Analyzed
11	Soft palate	p16-ve	T2N0M0	2	2	71.4	Smoker	Analyzed
12	Posterior wall	p16-ve	T2N0M0	2	2	57.7	Smoker	Analyzed
13	Tonsil	p16-ve	T2N0M0	2	2	62.4	Smoker	Analyzed
14	Tonsil	p16+ve	T2N0M0	1	2	61.2	ex	Analyzed
15	Tonsil	p16+ve	T1N2bM0	2	1	55.1	Smoker	Analyzed
16	Base of Tongue	p16+ve	T1N2bM0	2	1	69.2	ex	Analyzed
17	Base of Tongue	p16+ve	T1N2bM0	2	1	64.8	non	Analyzed
18	Base of Tongue	p16+ve	T1N2bM0	2	1	72.5	N/A	Analyzed
19	Tonsil	p16+ve	T3N0M0	2	1	59.7	non	Analyzed
20	Tonsil	p16+ve	T2N0M0	1	2	60.3	non	Analyzed
21	Base of Tongue	p16+ve	T1N2bM0	2	1	77.7	non	Analyzed
22	Tonsil	p16+ve	T1N2bM0	2	1	45.7	Smoker	Analyzed
23	Tonsil	p16+ve	T2N0M0	1	1	57.6	non	Analyzed
24	Soft palate	p16+ve	T1N2bM0	2	1	78.4	Smoker	Analyzed
25	Base of Tongue	p16+ve	T1N2bM0	2	1	36.6	non	Analyzed
