# Supplementary material for: Patients with early-stage oropharyngeal cancer can be identified with label-free serum proteomics
Source: Br J Cancer. 2018 Jul 2;119(2):200–12. doi: 10.1038/s41416-018-0162-2 (PMC6048110; doi:10.1038/s41416-018-0162-2)
Supplement: Supplementary file 13 — Supplementary Table 2 [file 41416_2018_162_MOESM13_ESM.xlsx]

## Sheet: Protein Table 50 AJ Early_BT vs
Supplementary Table 2: All ANOVA passing proteins in Early stage OPSCC vs Controls. Accession, Peptide counts, unique peptides, Confidence scores, ANOVA p Value, Maximum fold change, highest mean condition and lowest mean conditions are given along with the protein names in the description section.
Accession	Peptide count	Unique peptides	Confidence score	Anova (p)	Max fold change	Highest mean condition	Lowest mean condition	Description
A0A0B4J2B5	3	2	10.3964	0	35.1146	Early Stage OPSCC	Control	Protein IGHV3OR16-9 (Fragment) OS=Homo sapiens GN=IGHV3OR16-9 PE=1 SV=1
A0A1B0GUA9	2	2	11.0995	0	Infinity	Early Stage OPSCC	Control	Uncharacterized protein OS=Homo sapiens PE=1 SV=1
A0A096LPE2;P35542	35	15	202.65	0	6.01787	Control	Early Stage OPSCC	Protein SAA2-SAA4 OS=Homo sapiens GN=SAA2-SAA4 PE=4 SV=1
O00750	11	4	59.4928	0	4.02071	Control	Early Stage OPSCC	Phosphatidylinositol 4-phosphate 3-kinase C2 domain-containing subunit beta OS=Homo sapiens GN=PIK3C2B PE=1 SV=2
O75636	8	7	88.2377	0	24.2862	Control	Early Stage OPSCC	Ficolin-3 OS=Homo sapiens GN=FCN3 PE=1 SV=2
O75882	22	20	150.978	0	15.9432	Control	Early Stage OPSCC	Attractin OS=Homo sapiens GN=ATRN PE=1 SV=2
P0DJI8	27	9	105.249	0	289.194	Early Stage OPSCC	Control	Serum amyloid A-1 protein OS=Homo sapiens GN=SAA1 PE=1 SV=1
P00748	3	3	18.5868	0	679.603	Control	Early Stage OPSCC	Coagulation factor XII OS=Homo sapiens GN=F12 PE=1 SV=3
P00915	3	2	16.1934	0	Infinity	Control	Early Stage OPSCC	Carbonic anhydrase 1 OS=Homo sapiens GN=CA1 PE=1 SV=2
P01034	2	2	12.0661	0	Infinity	Early Stage OPSCC	Control	Cystatin-C OS=Homo sapiens GN=CST3 PE=1 SV=1
P01591	3	2	21.7634	0	20.4612	Control	Early Stage OPSCC	Immunoglobulin J chain OS=Homo sapiens GN=JCHAIN PE=1 SV=4
P02746	12	11	106.179	0	8.15886	Control	Early Stage OPSCC	Complement C1q subcomponent subunit B OS=Homo sapiens GN=C1QB PE=1 SV=3
P06276	7	6	55.9963	0	11.4414	Control	Early Stage OPSCC	Cholinesterase OS=Homo sapiens GN=BCHE PE=1 SV=1
P07225	32	27	244.607	0	3.07888	Control	Early Stage OPSCC	Vitamin K-dependent protein S OS=Homo sapiens GN=PROS1 PE=1 SV=1
P07316	2	2	10.373	0	Infinity	Early Stage OPSCC	Control	Gamma-crystallin B OS=Homo sapiens GN=CRYGB PE=1 SV=3
P08294	4	3	29.9387	0	36.9827	Control	Early Stage OPSCC	Extracellular superoxide dismutase [Cu-Zn] OS=Homo sapiens GN=SOD3 PE=1 SV=2
P08571	6	6	51.8871	0	6.40358	Control	Early Stage OPSCC	Monocyte differentiation antigen CD14 OS=Homo sapiens GN=CD14 PE=1 SV=2
P13645	16	15	115.789	0	6.24745	Control	Early Stage OPSCC	Keratin, type I cytoskeletal 10 OS=Homo sapiens GN=KRT10 PE=1 SV=6
P15169	10	9	93.4253	0	9.89112	Control	Early Stage OPSCC	Carboxypeptidase N catalytic chain OS=Homo sapiens GN=CPN1 PE=1 SV=1
P15428	2	2	11.0661	0	Infinity	Early Stage OPSCC	Control	15-hydroxyprostaglandin dehydrogenase [NAD(+)] OS=Homo sapiens GN=HPGD PE=1 SV=1
P17936	8	6	58.4628	0	21.9481	Control	Early Stage OPSCC	Insulin-like growth factor-binding protein 3 OS=Homo sapiens GN=IGFBP3 PE=1 SV=2
P19105	2	2	10.1863	0	184.103	Early Stage OPSCC	Control	Myosin regulatory light chain 12A OS=Homo sapiens GN=MYL12A PE=1 SV=2
P20851	10	6	77.9963	0	45.667	Control	Early Stage OPSCC	C4b-binding protein beta chain OS=Homo sapiens GN=C4BPB PE=1 SV=1
P27918	10	8	82.745	0	3.61075	Control	Early Stage OPSCC	Properdin OS=Homo sapiens GN=CFP PE=1 SV=2
P35858	32	29	277.236	0	11.4622	Control	Early Stage OPSCC	Insulin-like growth factor-binding protein complex acid labile subunit OS=Homo sapiens GN=IGFALS PE=1 SV=1
P36980	12	4	74.1177	0	8.54889	Early Stage OPSCC	Control	Complement factor H-related protein 2 OS=Homo sapiens GN=CFHR2 PE=1 SV=1
P41222	2	2	11.9083	0	13700.4	Control	Early Stage OPSCC	Prostaglandin-H2 D-isomerase OS=Homo sapiens GN=PTGDS PE=1 SV=1
P49908	9	7	46.0658	0	41.4255	Control	Early Stage OPSCC	Selenoprotein P OS=Homo sapiens GN=SELENOP PE=1 SV=3
P53602	4	3	17.2401	0	773.459	Early Stage OPSCC	Control	Diphosphomevalonate decarboxylase OS=Homo sapiens GN=MVD PE=1 SV=1
P60709;P63261;P62736;P63267;P68032;P68133	6	3	45.188	0	Infinity	Control	Early Stage OPSCC	Actin, cytoplasmic 1 OS=Homo sapiens GN=ACTB PE=1 SV=1
Q5T6V5	5	4	38.7294	0	64.4027	Control	Early Stage OPSCC	UPF0553 protein C9orf64 OS=Homo sapiens GN=C9orf64 PE=1 SV=1
Q7Z794	6	3	44.3412	0	48569.1	Control	Early Stage OPSCC	Keratin, type II cytoskeletal 1b OS=Homo sapiens GN=KRT77 PE=2 SV=3
Q8N2Z9	3	3	15.9509	0	14.9228	Early Stage OPSCC	Control	Centromere protein S OS=Homo sapiens GN=APITD1 PE=1 SV=1
Q9C0A0	2	2	10.4551	0	Infinity	Early Stage OPSCC	Control	Contactin-associated protein-like 4 OS=Homo sapiens GN=CNTNAP4 PE=1 SV=3
Q9C091	8	6	43.1336	0	9.39403	Early Stage OPSCC	Control	GREB1-like protein OS=Homo sapiens GN=GREB1L PE=2 SV=2
Q9HBF5	2	2	24.1492	0	54.4919	Early Stage OPSCC	Control	Suppressor of tumorigenicity 20 protein OS=Homo sapiens GN=ST20 PE=2 SV=2
Q9UK55	8	7	43.3647	0	8.09342	Control	Early Stage OPSCC	Protein Z-dependent protease inhibitor OS=Homo sapiens GN=SERPINA10 PE=1 SV=1
Q96IY4	5	5	35.7175	0	18.3293	Control	Early Stage OPSCC	Carboxypeptidase B2 OS=Homo sapiens GN=CPB2 PE=1 SV=2
Q96KN2	18	16	138.56	0	3.87172	Control	Early Stage OPSCC	Beta-Ala-His dipeptidase OS=Homo sapiens GN=CNDP1 PE=1 SV=4
Q04756	8	7	54.2026	0	228.121	Control	Early Stage OPSCC	Hepatocyte growth factor activator OS=Homo sapiens GN=HGFAC PE=1 SV=1
Q09013;M0QX08	4	3	35.2172	0	9.23394	Early Stage OPSCC	Control	Myotonin-protein kinase OS=Homo sapiens GN=DMPK PE=1 SV=3
Q14520	19	17	146.178	0	7.39807	Control	Early Stage OPSCC	Hyaluronan-binding protein 2 OS=Homo sapiens GN=HABP2 PE=1 SV=1
Q15102	2	2	10.0044	0	1344.35	Control	Early Stage OPSCC	Platelet-activating factor acetylhydrolase IB subunit gamma OS=Homo sapiens GN=PAFAH1B3 PE=1 SV=1
A8MWS1;Q8N743	2	2	18.7559	1.11e-16	23.3615	Early Stage OPSCC	Control	Putative killer cell immunoglobulin-like receptor like protein KIR3DP1 OS=Homo sapiens GN=KIR3DP1 PE=2 SV=2
P0DJI9	18	2	88.9015	1.11e-16	Infinity	Early Stage OPSCC	Control	Serum amyloid A-2 protein OS=Homo sapiens GN=SAA2 PE=1 SV=1
P04003	82	74	628.097	1.11e-16	2.83737	Control	Early Stage OPSCC	C4b-binding protein alpha chain OS=Homo sapiens GN=C4BPA PE=1 SV=2
P06396	76	3	631.02	1.11e-16	407.244	Control	Early Stage OPSCC	Gelsolin OS=Homo sapiens GN=GSN PE=1 SV=1
P22352	23	20	129.927	1.11e-16	3.72978	Control	Early Stage OPSCC	Glutathione peroxidase 3 OS=Homo sapiens GN=GPX3 PE=1 SV=2
Q3MJ40	3	2	24.3625	1.11e-16	10.4943	Early Stage OPSCC	Control	Coiled-coil domain-containing protein 144B OS=Homo sapiens GN=CCDC144B PE=2 SV=1
Q9Y2H2	7	5	31.3364	1.11e-16	14.3202	Control	Early Stage OPSCC	Phosphatidylinositide phosphatase SAC2 OS=Homo sapiens GN=INPP5F PE=1 SV=3
P07358	60	51	461.279	2.22e-16	2.41752	Control	Early Stage OPSCC	Complement component C8 beta chain OS=Homo sapiens GN=C8B PE=1 SV=3
P19827	126	107	848.22	3.33e-16	3.16982	Control	Early Stage OPSCC	Inter-alpha-trypsin inhibitor heavy chain H1 OS=Homo sapiens GN=ITIH1 PE=1 SV=3
P0C0L4	393	14	2503.26	9.99e-16	49.0875	Control	Early Stage OPSCC	Complement C4-A OS=Homo sapiens GN=C4A PE=1 SV=2
P02741	7	7	39.9543	1.11e-15	45.4728	Early Stage OPSCC	Control	C-reactive protein OS=Homo sapiens GN=CRP PE=1 SV=1
P04070	4	2	23.6353	1.11e-15	4.70862	Control	Early Stage OPSCC	Vitamin K-dependent protein C OS=Homo sapiens GN=PROC PE=1 SV=1
Q9UMR7	2	2	23.8696	1.11e-15	30.0713	Early Stage OPSCC	Control	C-type lectin domain family 4 member A OS=Homo sapiens GN=CLEC4A PE=1 SV=1
P19652	31	20	133.656	1.44e-15	6.38219	Control	Early Stage OPSCC	Alpha-1-acid glycoprotein 2 OS=Homo sapiens GN=ORM2 PE=1 SV=2
O95445	12	11	85.776	1.55e-15	3.46085	Control	Early Stage OPSCC	Apolipoprotein M OS=Homo sapiens GN=APOM PE=1 SV=2
P00736	54	43	423.817	2.89e-15	2.57748	Control	Early Stage OPSCC	Complement C1r subcomponent OS=Homo sapiens GN=C1R PE=1 SV=2
A0A075B6Z2	3	2	8.1428	1.08e-14	4.42975	Early Stage OPSCC	Control	Protein TRAJ56 (Fragment) OS=Homo sapiens GN=TRAJ56 PE=1 SV=1
Q9UGM5	8	8	54.4278	1.08e-14	13.7571	Control	Early Stage OPSCC	Fetuin-B OS=Homo sapiens GN=FETUB PE=1 SV=2
P45877	2	2	11.5541	1.83e-14	8.18735	Early Stage OPSCC	Control	Peptidyl-prolyl cis-trans isomerase C OS=Homo sapiens GN=PPIC PE=1 SV=1
P48736	6	4	34.8031	2e-14	8.28851	Early Stage OPSCC	Control	Phosphatidylinositol 4,5-bisphosphate 3-kinase catalytic subunit gamma isoform OS=Homo sapiens GN=PIK3CG PE=1 SV=3
P05090	24	23	200.644	2.42e-14	2.68693	Control	Early Stage OPSCC	Apolipoprotein D OS=Homo sapiens GN=APOD PE=1 SV=1
P07360	19	15	166.708	2.64e-14	2.86519	Control	Early Stage OPSCC	Complement component C8 gamma chain OS=Homo sapiens GN=C8G PE=1 SV=3
Q8TBX8	9	4	59.3954	2.69e-14	7.14265	Early Stage OPSCC	Control	Phosphatidylinositol 5-phosphate 4-kinase type-2 gamma OS=Homo sapiens GN=PIP4K2C PE=1 SV=3
P22792	28	25	266.693	3.08e-14	2.57087	Control	Early Stage OPSCC	Carboxypeptidase N subunit 2 OS=Homo sapiens GN=CPN2 PE=1 SV=3
P02649	70	62	492.628	3.32e-14	3.40254	Control	Early Stage OPSCC	Apolipoprotein E OS=Homo sapiens GN=APOE PE=1 SV=1
P02747	8	8	60.4455	6.85e-14	4.07507	Control	Early Stage OPSCC	Complement C1q subcomponent subunit C OS=Homo sapiens GN=C1QC PE=1 SV=3
Q13790	3	2	27.718	1.1e-13	22.6012	Control	Early Stage OPSCC	Apolipoprotein F OS=Homo sapiens GN=APOF PE=1 SV=2
P09871	50	42	381.136	1.18e-13	2.02261	Control	Early Stage OPSCC	Complement C1s subcomponent OS=Homo sapiens GN=C1S PE=1 SV=1
P01031	131	116	977.476	3.05e-13	2.28446	Control	Early Stage OPSCC	Complement C5 OS=Homo sapiens GN=C5 PE=1 SV=4
P06681	31	8	254.034	6.01e-13	4.47646	Control	Early Stage OPSCC	Complement C2 OS=Homo sapiens GN=C2 PE=1 SV=2
Q7LC44	3	2	22.4632	7.34e-13	316.159	Control	Early Stage OPSCC	Activity-regulated cytoskeleton-associated protein OS=Homo sapiens GN=ARC PE=2 SV=1
P00747;Q02325;Q15195	154	132	1214.37	2.25e-11	2.00402	Control	Early Stage OPSCC	Plasminogen OS=Homo sapiens GN=PLG PE=1 SV=2
P02774	206	181	1148.2	2.81e-11	1.78882	Control	Early Stage OPSCC	Vitamin D-binding protein OS=Homo sapiens GN=GC PE=1 SV=1
P02748	80	70	553.626	3.29e-11	2.2063	Control	Early Stage OPSCC	Complement component C9 OS=Homo sapiens GN=C9 PE=1 SV=2
Q99619	2	2	16.411	3.62e-11	5.08391	Early Stage OPSCC	Control	SPRY domain-containing SOCS box protein 2 OS=Homo sapiens GN=SPSB2 PE=1 SV=1
P08697	38	36	326.033	4.46e-11	1.94881	Control	Early Stage OPSCC	Alpha-2-antiplasmin OS=Homo sapiens GN=SERPINF2 PE=1 SV=3
P80108	7	7	57.6051	4.83e-11	3.28236	Control	Early Stage OPSCC	Phosphatidylinositol-glycan-specific phospholipase D OS=Homo sapiens GN=GPLD1 PE=1 SV=3
Q8N3Y7	5	3	33.9778	1.12e-10	10.3639	Early Stage OPSCC	Control	Epidermal retinol dehydrogenase 2 OS=Homo sapiens GN=SDR16C5 PE=2 SV=2
P02749	124	109	472.255	1.3e-10	2.14798	Control	Early Stage OPSCC	Beta-2-glycoprotein 1 OS=Homo sapiens GN=APOH PE=1 SV=3
Q5VU65	5	3	22.624	1.67e-10	6.45685	Control	Early Stage OPSCC	Nuclear pore membrane glycoprotein 210-like OS=Homo sapiens GN=NUP210L PE=2 SV=1
P04004	83	65	503.489	1.96e-10	2.03175	Control	Early Stage OPSCC	Vitronectin OS=Homo sapiens GN=VTN PE=1 SV=1
P31025;Q5VSP4	3	3	15.5008	2.31e-10	342493	Early Stage OPSCC	Control	Lipocalin-1 OS=Homo sapiens GN=LCN1 PE=1 SV=1
Q8TBC4	3	3	16.3152	2.5e-10	13.3537	Early Stage OPSCC	Control	NEDD8-activating enzyme E1 catalytic subunit OS=Homo sapiens GN=UBA3 PE=1 SV=2
P03952	53	44	476.603	4.74e-10	1.63028	Control	Early Stage OPSCC	Plasma kallikrein OS=Homo sapiens GN=KLKB1 PE=1 SV=1
Q14624	138	123	984.029	4.93e-10	1.90677	Control	Early Stage OPSCC	Inter-alpha-trypsin inhibitor heavy chain H4 OS=Homo sapiens GN=ITIH4 PE=1 SV=4
P08185	27	23	212.277	7.43e-10	2.32719	Control	Early Stage OPSCC	Corticosteroid-binding globulin OS=Homo sapiens GN=SERPINA6 PE=1 SV=1
P02760	69	61	517.972	1.1e-09	1.87407	Early Stage OPSCC	Control	Protein AMBP OS=Homo sapiens GN=AMBP PE=1 SV=1
P55056	9	9	63.704	1.18e-09	2.36899	Early Stage OPSCC	Control	Apolipoprotein C-IV OS=Homo sapiens GN=APOC4 PE=1 SV=1
P00734	106	90	686.346	1.45e-09	1.81511	Control	Early Stage OPSCC	Prothrombin OS=Homo sapiens GN=F2 PE=1 SV=2
P07996	26	24	196.295	1.55e-09	3.14597	Control	Early Stage OPSCC	Thrombospondin-1 OS=Homo sapiens GN=THBS1 PE=1 SV=2
Q08380	7	6	39.7991	1.87e-09	2.54716	Early Stage OPSCC	Control	Galectin-3-binding protein OS=Homo sapiens GN=LGALS3BP PE=1 SV=1
P43652	108	90	739.292	3.46e-09	1.87933	Control	Early Stage OPSCC	Afamin OS=Homo sapiens GN=AFM PE=1 SV=1
P00746	3	3	16.798	3.54e-09	2.92081	Early Stage OPSCC	Control	Complement factor D OS=Homo sapiens GN=CFD PE=1 SV=5
P04196	62	58	332.489	5.3e-09	2.6223	Control	Early Stage OPSCC	Histidine-rich glycoprotein OS=Homo sapiens GN=HRG PE=1 SV=1
Q7Z6K3	3	3	29.1289	6.27e-09	6.4835	Control	Early Stage OPSCC	Protein prenyltransferase alpha subunit repeat-containing protein 1 OS=Homo sapiens GN=PTAR1 PE=1 SV=2
Q52LA3	4	3	26.685	6.92e-09	19.5397	Control	Early Stage OPSCC	Protein lin-52 homolog OS=Homo sapiens GN=LIN52 PE=1 SV=1
P01019	81	76	374.066	7.15e-09	2.5752	Control	Early Stage OPSCC	Angiotensinogen OS=Homo sapiens GN=AGT PE=1 SV=1
P00740	16	14	113.086	7.9e-09	3.72791	Control	Early Stage OPSCC	Coagulation factor IX OS=Homo sapiens GN=F9 PE=1 SV=2
P42336	9	3	45.7798	8.43e-09	2.45944	Control	Early Stage OPSCC	Phosphatidylinositol 4,5-bisphosphate 3-kinase catalytic subunit alpha isoform OS=Homo sapiens GN=PIK3CA PE=1 SV=2
Q08629	4	2	34.9892	1.01e-08	31.4272	Control	Early Stage OPSCC	Testican-1 OS=Homo sapiens GN=SPOCK1 PE=1 SV=1
O14791	11	6	64.9497	2.1e-08	3.09924	Control	Early Stage OPSCC	Apolipoprotein L1 OS=Homo sapiens GN=APOL1 PE=1 SV=5
Q6PI47	3	3	22.906	2.59e-08	2.44115	Control	Early Stage OPSCC	BTB/POZ domain-containing protein KCTD18 OS=Homo sapiens GN=KCTD18 PE=2 SV=2
P0C0L5	394	16	2558.66	2.67e-08	6.77741	Control	Early Stage OPSCC	Complement C4-B OS=Homo sapiens GN=C4B PE=1 SV=2
P29622	16	15	113.739	2.96e-08	1.4763	Control	Early Stage OPSCC	Kallistatin OS=Homo sapiens GN=SERPINA4 PE=1 SV=3
P30044	3	2	16.527	5.31e-08	3.85941	Control	Early Stage OPSCC	Peroxiredoxin-5, mitochondrial OS=Homo sapiens GN=PRDX5 PE=1 SV=4
O15315	2	2	10.4312	8.65e-08	2.53485	Early Stage OPSCC	Control	DNA repair protein RAD51 homolog 2 OS=Homo sapiens GN=RAD51B PE=1 SV=2
P43251	7	6	49.0369	1.04e-07	3.04271	Control	Early Stage OPSCC	Biotinidase OS=Homo sapiens GN=BTD PE=1 SV=2
P05452	19	17	183.041	1.11e-07	1.51999	Control	Early Stage OPSCC	Tetranectin OS=Homo sapiens GN=CLEC3B PE=1 SV=3
P27482	2	2	11.9166	1.34e-07	25.8907	Control	Early Stage OPSCC	Calmodulin-like protein 3 OS=Homo sapiens GN=CALML3 PE=1 SV=2
P04259;P02538;P48668	10	2	75.406	1.42e-07	6.42913	Control	Early Stage OPSCC	Keratin, type II cytoskeletal 6B OS=Homo sapiens GN=KRT6B PE=1 SV=5
P02753	48	42	241.898	2.55e-07	2.02785	Control	Early Stage OPSCC	Retinol-binding protein 4 OS=Homo sapiens GN=RBP4 PE=1 SV=3
Q9NZP8	3	2	19.8529	2.79e-07	194.654	Control	Early Stage OPSCC	Complement C1r subcomponent-like protein OS=Homo sapiens GN=C1RL PE=1 SV=2
O94887	7	3	36.2943	3.27e-07	3.79976	Early Stage OPSCC	Control	FERM, RhoGEF and pleckstrin domain-containing protein 2 OS=Homo sapiens GN=FARP2 PE=1 SV=3
P05155	113	102	768.574	3.28e-07	1.69493	Early Stage OPSCC	Control	Plasma protease C1 inhibitor OS=Homo sapiens GN=SERPING1 PE=1 SV=2
P05543	20	18	142.134	3.4e-07	2.39776	Control	Early Stage OPSCC	Thyroxine-binding globulin OS=Homo sapiens GN=SERPINA7 PE=1 SV=2
P01011	111	97	669.976	4.54e-07	1.75593	Early Stage OPSCC	Control	Alpha-1-antichymotrypsin OS=Homo sapiens GN=SERPINA3 PE=1 SV=2
A0A0A0MT01	75	2	607.31	5.48e-07	3.02329	Early Stage OPSCC	Control	Gelsolin OS=Homo sapiens GN=GSN PE=1 SV=1
P07357	39	37	309.886	6.18e-07	1.69222	Control	Early Stage OPSCC	Complement component C8 alpha chain OS=Homo sapiens GN=C8A PE=1 SV=2
Q12805	5	3	27.8816	9.92e-07	4.61296	Early Stage OPSCC	Control	EGF-containing fibulin-like extracellular matrix protein 1 OS=Homo sapiens GN=EFEMP1 PE=1 SV=2
P02655	11	11	109.391	4.16e-06	2.56839	Control	Early Stage OPSCC	Apolipoprotein C-II OS=Homo sapiens GN=APOC2 PE=1 SV=1
P02654	10	10	70.4046	5.18e-06	2.00477	Control	Early Stage OPSCC	Apolipoprotein C-I OS=Homo sapiens GN=APOC1 PE=1 SV=1
Q8IVH4	3	3	26.1181	9.95e-06	3.33436	Control	Early Stage OPSCC	Methylmalonic aciduria type A protein, mitochondrial OS=Homo sapiens GN=MMAA PE=1 SV=1
P04278	14	10	83.6179	1.12e-05	2.06237	Control	Early Stage OPSCC	Sex hormone-binding globulin OS=Homo sapiens GN=SHBG PE=1 SV=2
Q06033	25	22	200.645	1.35e-05	1.55511	Early Stage OPSCC	Control	Inter-alpha-trypsin inhibitor heavy chain H3 OS=Homo sapiens GN=ITIH3 PE=1 SV=2
P19823	131	119	803.319	1.43e-05	1.41719	Control	Early Stage OPSCC	Inter-alpha-trypsin inhibitor heavy chain H2 OS=Homo sapiens GN=ITIH2 PE=1 SV=2
P06727	114	96	844.032	1.62e-05	1.61338	Control	Early Stage OPSCC	Apolipoprotein A-IV OS=Homo sapiens GN=APOA4 PE=1 SV=3
P04083	8	6	56.9309	1.66e-05	2.85641	Early Stage OPSCC	Control	Annexin A1 OS=Homo sapiens GN=ANXA1 PE=1 SV=2
B4E1Z4;P00751	220	179	1382.51	2.93e-05	1.38149	Control	Early Stage OPSCC	cDNA FLJ55673, highly similar to Complement factor B (EC 3.4.21.47) OS=Homo sapiens PE=1 SV=1
P00742	15	13	106.126	3.22e-05	1.77569	Control	Early Stage OPSCC	Coagulation factor X OS=Homo sapiens GN=F10 PE=1 SV=2
P03986	4	3	23.4491	5.82e-05	1.71773	Control	Early Stage OPSCC	T-cell receptor gamma-2 chain C region OS=Homo sapiens GN=TRGC2 PE=1 SV=1
P13671	61	47	445.103	0.000155462	1.94582	Control	Early Stage OPSCC	Complement component C6 OS=Homo sapiens GN=C6 PE=1 SV=3
Q70IA6	3	2	16.9468	0.000233599	5.45976	Early Stage OPSCC	Control	MOB kinase activator 2 OS=Homo sapiens GN=MOB2 PE=1 SV=1
B9A064;P0CG04;P0CG05;P0CG06;A0M8Q6	8	5	65.0716	0.00025942	4.84457	Early Stage OPSCC	Control	Immunoglobulin lambda-like polypeptide 5 OS=Homo sapiens GN=IGLL5 PE=2 SV=2
P02766	52	48	347.517	0.000352699	1.57012	Control	Early Stage OPSCC	Transthyretin OS=Homo sapiens GN=TTR PE=1 SV=1
P36955	42	33	330.633	0.000528863	1.32473	Control	Early Stage OPSCC	Pigment epithelium-derived factor OS=Homo sapiens GN=SERPINF1 PE=1 SV=4
P02790;P08910;P41247;Q969G2;Q9NZ08;Q9ULC5;Q8N987	218	194	945.882	0.00124303	1.18715	Control	Early Stage OPSCC	Hemopexin OS=Homo sapiens GN=HPX PE=1 SV=2
P35527	19	17	111.263	0.00177285	2.08846	Control	Early Stage OPSCC	Keratin, type I cytoskeletal 9 OS=Homo sapiens GN=KRT9 PE=1 SV=3
P69905	13	9	92.5929	0.00265497	1.48516	Control	Early Stage OPSCC	Hemoglobin subunit alpha OS=Homo sapiens GN=HBA1 PE=1 SV=2
P68871	22	13	155.315	0.00293476	1.36835	Control	Early Stage OPSCC	Hemoglobin subunit beta OS=Homo sapiens GN=HBB PE=1 SV=2
P27169	39	38	268.284	0.00326579	1.36381	Control	Early Stage OPSCC	Serum paraoxonase/arylesterase 1 OS=Homo sapiens GN=PON1 PE=1 SV=3
P00450	318	293	1779.64	0.00377495	1.2843	Control	Early Stage OPSCC	Ceruloplasmin OS=Homo sapiens GN=CP PE=1 SV=1
P02775	15	13	103.37	0.00448258	1.25305	Control	Early Stage OPSCC	Platelet basic protein OS=Homo sapiens GN=PPBP PE=1 SV=3
P01024;P61289	760	692	4263.9	0.00577251	1.34737	Control	Early Stage OPSCC	Complement C3 OS=Homo sapiens GN=C3 PE=1 SV=2
P02750	43	39	308.666	0.00658398	1.4347	Early Stage OPSCC	Control	Leucine-rich alpha-2-glycoprotein OS=Homo sapiens GN=LRG1 PE=1 SV=2
P10643	58	49	427.892	0.00768568	1.33821	Control	Early Stage OPSCC	Complement component C7 OS=Homo sapiens GN=C7 PE=1 SV=2
P35908	10	3	74.3882	0.00955421	1.4683	Control	Early Stage OPSCC	Keratin, type II cytoskeletal 2 epidermal OS=Homo sapiens GN=KRT2 PE=1 SV=2
P10909	53	45	414.592	0.017805	1.27788	Control	Early Stage OPSCC	Clusterin OS=Homo sapiens GN=CLU PE=1 SV=1
P01042	94	92	600.201	0.0233163	1.15644	Control	Early Stage OPSCC	Kininogen-1 OS=Homo sapiens GN=KNG1 PE=1 SV=2
P51884	29	25	240.884	0.0283352	1.34714	Early Stage OPSCC	Control	Lumican OS=Homo sapiens GN=LUM PE=1 SV=2
