# Supplementary material for: Patients with early-stage oropharyngeal cancer can be identified with label-free serum proteomics
Source: Br J Cancer. 2018 Jul 2;119(2):200–12. doi: 10.1038/s41416-018-0162-2 (PMC6048110; doi:10.1038/s41416-018-0162-2)
Supplement: Supplementary file 14 — Supplementary Table 3 [file 41416_2018_162_MOESM14_ESM.xlsx]

## Sheet: Sheet0
© 2000-2018 QIAGEN. All rights reserved.
All early stage OPSCCs compared with controls:
ID	Molecules in Network	Network Score	Focus Molecules	Top Diseases and Functions
1	C2,C3,C5,C6,C7,C8,C9,C1S,C2-C3-C4b,C4A/C4B,C4BP,C4BPA,C4BPB,C5-C6-C7,C5-C6-C7-C8,C5-C6-C7-C8-C9,C8A,C8B,C8G,CLEC4A,Collagen type ix,Complement component 1,CP,CPN1,creatine kinase, ERK1/2, FCN3, Ferritin, HPX, KLKB1, Mac, PROS1,RBP4,SERPING1,VTN	45	23	Developmental Disorder, Hereditary Disorder, Immunological Disease
2	AMBP,APOA4,APOC1,APOC2,APOC4,Apoc1/Apoc2/Apoc4,APOD,APOF,APOH,APOL1,APOM,F10,GC,GPIIB-IIIA,HDL,HDL-cholesterol,hemoglobin,ITIH4,NCOR-LXR-Oxysterol-RXR-9 cis RA,NFkB (complex),Nr1h,ORM2,PON1,SAA,SAA1,SAA2,SAA2-SAA4,SERPINF,SERPINF1,SERPINF2,SOD3,Tcf 1/3/4,TTR,UBA3,VLDL-cholesterol	45	23	Lipid Metabolism, Molecular Transport, Small Molecule Biochemistry
3	AFM,Akt,Alpha 1 antitrypsin, C4, C1q, C1QB, C1QC, C1R, C1RL, CFD, chymotrypsin, CLEC3B, coagulation factor,Collagen type VI,CPB2, CRP, elastase,F9,F12, Fibrin, Fibrinogen, HGFAC,HRG,Kallikrein,LDL,LRG1,plasminogen activator,PLG,Serine Protease, SERPINA3,SERPINA4,SERPINA6,SERPINA7,SERPINA10,trypsin	37	20	Humoral Immune Response, Inflammatory Response, Hematological System Development and Function
4	AMPK,Ap1,APOE,CLU,Collagen Alpha1,Collagen type IV,Cyclin D,cytochrome C, Cytokeratin, FETUB,FXR ligand-FXR-Retinoic acid- RXRα, GPX3,HABP2,IGFALS, IGFBP3,Jnk,Keratin,KNG1,KRT2,KRT9,KRT10,KRT77,KRT6B,Laminin (complex), Mek, Nos,PDGF BB,PRKAA,Pro-inflammatory Cytokine,PROC,PTGDS,Rxr,SHBG,Tgf beta,transglutaminase	27	16	Cardiovascular Disease, Organismal Injury and Abnormalities, Tissue Morphology
5	AGO4,APP,ARPC5L,ATP6V1A,BASP1,BCL7C,CALML3,CCDC144B,CENPS/CENPS-CORT,CFHR2,CFL2,CLIC1,CNDP1,CPN2,CRYGB,CRYGC,CSTB,CUL3,DICER1,EFHD2,GREB1L,HISTONE,IgG2b,KCTD18,LIMCH1,MAF,POGZ,PRDX5,PTAR1,RAB8B,RAI14, SDR16C5,SPSB2,TWF1,VAPA	21	13	Hereditary Disorder, Ophthalmic Disease, Organismal Injury and Abnormalities
6	ADCYAP1,AKT1,ATRN,BCHE,C9orf64,CA1,CDC37,CFP,CLIC1,CLNS1A,CNTN5, CNTNAP4,DMPK,EIF4G2,ELMO1, EPO,FHOD1,GRB2,IPO9,ITGAM, LCN1,LIN52, MAP1A,MOB2,MVD,MYL12A,NFKBIA,NTRK1,RAC1,S100A8,SEC24B,SMARCD2,SPECC1L,SPOCK1,STK38L	21	13	Cell Morphology, Cellular Development, Cellular Assembly and Organization
7	Actin,Alpha Actinin,Alpha catenin,ANXA1,Collagen type I,Collagen(s),Cpla2,ERK,F Actin,FARP2,Fc gamma receptor,GPLD1,GSN,Hsp27,Iti,ITIH1,ITIH2,ITIH3,Ldh (complex), LUM,Mlc,NADPH oxidase,p70 S6k,Pdgf (complex),PI3K (family), PIK3C2B,PIK3CA, PIP4K2C, PLA2,Pld,Rap1,Rock,RPS6KA,THBS1,TSH	19	12	Cell-To-Cell Signaling and Interaction, Cellular Function and Maintenance, Hematological System Development and Function
8	ALT,CD3,CD14,chemokine,collagen,CST3,Cyclin A,Iga,IgG,IgG1, Igg3,IGLL1/IGLL5, Igm,IL1,IL12 (complex),IL12 (family),Immunoglobulin,Integrin,Interferon alpha,JCHAIN, LGALS3BP,MAP2K1/2,MHC Class II (complex),Nfat (family),p85 (pik3r),PAFAH1B3,PI3K (complex),PLC gamma,PPIC,Rac,Sos,SRC (family),STAT5a/b,TCR,Tnf (family)	9	7	Cell-To-Cell Signaling and Interaction, Hematological System Development and Function, Immune Cell Trafficking
9	ACTB,ADCY,AGT,ARC,Calmodulin,calpain,Cg,Creb,EFEMP1,estrogen receptor,FSH,G protein,Growth hormone,Hdac,Histone h3,Histone h4,HPGD,Hsp70,Hsp90,Insulin,L-type Calcium Channel,LDL-cholesterol, Lh,Mapk, Mmp,Pdi,PIK3CG, Pka,Pkc(s), PLC, Proinsulin, Ras,SELENOP,Shc,TCF	9	7	Free Radical Scavenging, Organismal Survival, Amino Acid Metabolism
10	ANGPTL4,BTD,caspase,Ck2,CLIC4,DSG1,EGLN3,F2,Focal adhesion kinase, FOSB, FOSL2,HBA1/HBA2,HBB,HMMR,HOMER1,HSF1,HSF4,Hspa1b,HTRA2,IKK (complex), INPP5F,MGMT,NFAT (complex),NOLC1,P38 MAPK,PICALM,PLEC,PPBP,RAD51B,RNA polymerase II,SERPINC1,SLC6A2,STAT,TJP2,Vegf	8	6	Cardiovascular Disease, Cell Death and Survival, Connective Tissue Disorders
11	NUP210L,PTPRO	2	1	Hereditary Disorder, Nephrosis, Organismal Injury and Abnormalities
12	MMAA,MUT	2	1	Metabolic Disease, Developmental Disorder, Hereditary Disorder
Early stage p16+ve OPSCC versus controls:
ID	Molecules in Network	Network Score	Focus Molecules	Top Diseases and Functions
1	A1BG,AHSG,AMBP,APOA4,APOC1,APOC2,APOC4,Apoc1/Apoc2/Apoc4,APOD,APOF,APOH,APOL1,APOM,GC,HDL,HDL-cholesterol,hemoglobin,ITIH4,NCOR-LXR-Oxysterol-RXR-9 cis RA,NFkB (complex),Nr1h,ORM2,PON1,SAA,SAA1,SAA2,SAA2-SAA4,SERPINF,SERPINF1,SERPINF2,SOD3,Tcf 1/3/4,TTR,UBA3,VLDL-cholesterol	47	24	Lipid Metabolism, Molecular Transport, Small Molecule Biochemistry
2	C2,C3,C5,C6,C7,C8,C9,C1S,C2-C3-C4b,C4A/C4B,C4BP,C4BPA,C4BPB,C5-C6-C7,C5-C6-C7-C8,C5-C6-C7-C8-C9,C8A,C8B,C8G,CLEC4A,Collagen type ix,Complement component 1,CP,CPN1,creatine kinase,ERK1/2, FCN3,Ferritin,HPX, KLKB1,Mac,PROS1, RBP4,SERPING1,VTN	45	23	Developmental Disorder, Hereditary Disorder, Immunological Disease
3	AFM,Akt,Alpha 1 antitrypsin,C4,C1q,C1QB,C1QC,C1R,C1RL, chymotrypsin,CLEC3B, coagulation factor,Collagen type VI,CPB2,elastase,F9,F10,F12,Fibrin, Fibrinogen, HGFAC, HRG,Kallikrein,LDL,LRG1,plasminogen activator,PLG,PROC,Serine Protease,SERPINA3,SERPINA4,SERPINA6,SERPINA7,SERPINA10,trypsin	37	20	Hematological Disease, Hematological System Development and Function, Organismal Functions
4	ALT,Ap1,APOE,Cg,Collagen Alpha1,Collagen type IV,CRP,EFEMP1,FETUB,FSH,FXR ligand-FXR-Retinoic acid-RXRα,GPX3,Growth hormone,HBB,HPGD,IGFALS,IGFBP3, Jnk,Keratin,KRT2,KRT9,KRT10,KRT77,KRT6B,Laminin (complex),LDL-cholesterol,NFAT (complex),Nfat (family),Nos,PDGF BB,PTGDS,Rxr,SHBG,Tgf beta,transglutaminase	27	16	Dermatological Diseases and Conditions, Developmental Disorder, Hereditary Disorder
5	ADCYAP1,AGO4,APBA1,APP,ARPC5L,ATP6V1A,ATRN,BASP1,CALML3,CCDC144B,CENPS/CENPS-CORT,CFHR2,CFL2,CLIC1,CNDP1,CNTNAP4,CPN2,CRYGB, CRYGC, CSTB, CUL3,DICER1,DMPK,EFHD2,GREB1L,IgG2b,KCTD18,LIMCH1,MAF,POGZ, PRDX5,RAB8B,RPS10,SPSB2,TWF1	23	14	Hereditary Disorder, Ophthalmic Disease, Organismal Injury and Abnormalities
6	Alpha Actinin,ANXA1,Collagen type I,Collagen(s),Cpla2,Cytokeratin,ERK,F Actin, FARP2, Fc gamma receptor,GPIIB-IIIA,GPLD1,GSN,Hsp27,Iti,ITIH1, ITIH2, ITIH3,KNG1,Ldh (complex), Mlc,NADPH oxidase,p70 S6k,Pdgf (complex),PI3K (family),PIK3C2B,PIK3CA, PIP4K2C, PLA2, Pld,Rap1, Rock,RPS6KA,THBS1,TSH	19	12	Cardiovascular System Development and Function, Tissue Morphology, Cellular Movement
7	BCHE,BTD,C9orf64,CA1,caspase,CCND1,CFD,CFP,COTL1,CPM,CPNE1,DCTN4,DTNA,DYNLL1,ESR1,FHOD1,GSTO1,HSD17B7,KIAA1211,LCN1,LIMCH1,LIN52,MYL12A,NCOA2,NFKBIA,NTRK1,PLS1,PTAR1,RAD51B,S100A8,SMARCA4,SPOCK1,TFDP1,VAPA,XPR1	19	12	Cancer, Organismal Injury and Abnormalities, Cellular Development
8	AMPK,CD14,CLU,collagen,CST3,Cyclin A,Cyclin D,cytochrome C,Iga,IgG, IgG1,Igg3, IGLL1/IGLL5,Igm,IL1,IL12 (complex),IL12 (family),Immunoglobulin,Insulin,Interferon alpha,JCHAIN,LGALS3BP,MAP2K1/2, Mek,MHC Class II (complex),P38 MAPK,PI3K (complex),PLC gamma,PPIC,PRKAA,Pro-inflammatory Cytokine,SELENOP,SRC (family),STAT5a/b,Tnf (family)	11	8	Cell-To-Cell Signaling and Interaction, Dermatological Diseases and Conditions, Infectious Diseases
9	ACTB,ATP6V1A,BRDT,CAP2,CAV2,CD3,CDK14,chemokine,Ck2,CLNS1A,EGF,EPC1,HISTONE,Histone h3,Histone h4,HOXB5,ICAM3,INPP5F,JRK,MAGOH, MEIS2, MOB2, MVD,NEIL2,PAFAH1B3,PPBP,RNA polymerase I,RNA polymerase II,SDR16C5,SIRT2, STAT,STK38L,TPST1,TRPM7,TWF2	9	7	Lipid Metabolism, Molecular Transport, Small Molecule Biochemistry
10	Actin,ADCY,AGT,ARC,Calmodulin,calpain,Creb,estrogen receptor,F2,Focal adhesion kinase,G protein,HABP2,Hdac,Hsp70,Hsp90,IKK (complex),Integrin,L-type Calcium Channel,Lh,Mapk,Mmp,p85 (pik3r),Pdi,PIK3CG,Pka,Pkc(s),PLC,Proinsulin, Rac,Ras, Shc,Sos,TCF,TCR,Vegf	6	5	Free Radical Scavenging, Cell Signaling, Small Molecule Biochemistry
11	NUP210L,PTPRO	2	1	Hereditary Disorder, Nephrosis, Organismal Injury and Abnormalities
12	MMAA,MUT	2	1	Metabolic Disease, Developmental Disorder, Hereditary Disorder
Early stage p16-ve OPSCC versus controls:
ID	Molecules in Network	Network Score	Focus Molecules	Top Diseases and Functions
1	AMBP,APOH,C6,C8,C9,C2-C3-C4b,C4A/C4B,C4BP,C4BPA,C4BPB,C5-C6-C7-C8-C9, C8A,C8B,C8G,CLEC4A,Collagen type ix,CP,creatine kinase,ERK1/2,Ferritin,HPX, Iti, ITIH1,ITIH2,ITIH3,ITIH4,KLKB1,Mac,PROS1,RBP4,SAA1,SERPINF2,Tcf 1/3/4,TTR,VTN	48	24	Developmental Disorder, Hereditary Disorder, Immunological Disease
2	AFM,Akt,C2,C3,C4,C5,C1QB,C1QC,C1R,C1RL,C1S,CFD,CFP,CLEC3B,coagulation factor,Collagen type VI,Complement component 1,CPB2,CPN1,elastase, F9,F12, FCN3,Fibrin,HABP2,HGFAC,HRG,Kallikrein,Laminin (complex),LRG1,PLG,Serine Protease,SERPIND1,SERPINF,SERPING1	48	24	Developmental Disorder, Hereditary Disorder, Immunological Disease
3	APOA4,APOC1,APOC2,APOC4,Apoc1/Apoc2/Apoc4,APOD,APOF,APOL1,APOM,C1q, CRP,F10,Fibrinogen,GC,GPIIB-IIIA,HDL,HDL-cholesterol,hemoglobin,Ldh (complex), NCOR-LXR-Oxysterol-RXR-9 cis RA,NFkB (complex),Nos,Nr1h,ORM2,Pdi,PI3K (family), PON1,PRKAA,SAA,SAA2,SAA2-SAA4,SERPINF1,SOD3,UBA3,VLDL-cholesterol	32	18	Lipid Metabolism, Molecular Transport, Small Molecule Biochemistry
4	ACTB,Alpha catenin,ALT,Ap1,ARC,Cg,collagen,Collagen Alpha1,Collagen type I, Collagen type IV,Cytokeratin ,EFEMP1,FSH, Growth hormone, HBB, HPGD, IGFALS, IGFBP3, Jnk,Keratin, KRT9, KRT10, KRT77,KRT6B,LGALS3BP,Lh,LUM, MAP2K1/2, NFAT (complex),PPIC,PTGDS,SHBG,STAT5a/b,Tgf beta,THBS1	30	17	Dermatological Diseases and Conditions, Developmental Disorder, Hereditary Disorder
5	Alpha 1 antitrypsin,Alpha Actinin,AMPK,chymotrypsin,Collagen(s),Cyclin D,ERK,F2,F Actin,FARP2,Fc gamma receptor,GPLD1,GSN,LDL,Mlc,NADPH oxidase,p70 S6k,Pdgf (complex),PDGF BB,PIK3CA,PLA2,Pld,PROC,Rap1,Rock,RPS6KA,SERPINA3, SERPINA4, SERPINA6, SERPINA7,SERPINA10,TCF,transglutaminase,trypsin,TSH	17	11	Cell Morphology, Cardiovascular Disease, Cellular Function and Maintenance
6	ACTR1A,APP,ARPC5L,ATP6V1A,BASP1,CALML3,CENPS/CENPS-CORT,CFHR2, CLIC1,CLTB,CLTCL1,CNDP1,CPN2,CSTB,CUL3,DMPK,EFHD2,ELMO1,IgG2b,INF2,KCTD18,LIMCH1,MYL6B,MYO1E,PAFAH1B3,PCYT1B,PRDX5,PTAR1,RAB8B,RAC1,RAI14,SPSB2,TUBB2A,TWF1,VAPA	17	11	Glomerular Injury, Hereditary Disorder, Organismal Injury and Abnormalities
7	ANXA1,APOE,calpain,CD3,CD14,Cyclin A,FETUB,FXR ligand-FXR-Retinoic acid-RXRα,GPX3,Hsp27,Hsp70,Iga,IgG,IgG1,Igg3,IGLL1/IGLL5,Igm,IL1,IL12 (complex),IL12 (family),Immunoglobulin,Interferon alpha,JCHAIN,LDL-cholesterol,Mek,MHC Class II (complex),Nfat (family),P38 MAPK,PI3K (complex),PIK3C2B,PIP4K2C,Pro-inflammatory Cytokine,Sos,SRC (family),Tnf (family)	13	9	Carbohydrate Metabolism, Lipid Metabolism, Molecular Transport
8	ATP6V1A,BCHE,BTD,C9orf64,CA1,CA4,CDC37,CDK5,CDK10,CPNE1,DDX31,DKC1,EHHADH,ESR1,FLII,HIP1R,HSD17B7,LCN1,LMX1B,LRRFIP1,mir-26,miR-26a-5p (and other miRNAs w/seed UCAAGUA),MOB2,MVD,MYLK2,NTRK1,PLCB1,PTEN,RAD51B,S100P, SLC25A5,SPOCK1,STK38L,TMOD1,UNC45A	13	9	Cell Cycle, Nervous System Development and Function, Cellular Growth and Proliferation
9	Actin,AGT,caspase,chemokine,Ck2,Creb,CST3,estrogen receptor,Focal adhesion kinase,G protein,Hdac,Histone h3,Histone h4,Hsp90,INPP5F,Insulin,Integrin,L-type Calcium Channel,LIN52,Mapk,Mmp,MYL12A,p85 (pik3r),PIK3CG,Pka,Pkc(s),PLC, Proinsulin,Rac,Ras,RNA polymerase II,SELENOP,STAT,TCR,Vegf	9	7	Cancer, Organismal Injury and Abnormalities, Skeletal and Muscular Disorders
10	ABCG2,ADCYAP1,AKAP8,ANXA6,ATRN,CCDC144B,CLIC4,CLNS1A,CNTNAP4,CRYGB,CRYGC,DICER1,elastase,FBXO21,GREB1L,HISTONE,HPGD,HSD17B7,Hspa1b,IGF2BP1,LSP1,MAF,MAFB,MCAM,mir-26,NUMB,Rnr,RPL15, SDR16C5,SORBS1, SUPT6H, TNF,TP53,TPT1,XRN2	9	7	Cell Death and Survival, Cellular Growth and Proliferation, Hereditary Disorder
11	NUP210L,PTPRO	2	1	Hereditary Disorder, Nephrosis, Organismal Injury and Abnormalities
12	MMAA,MUT	2	1	Metabolic Disease, Developmental Disorder, Hereditary Disorder
