# Supplementary material for: Patients with early-stage oropharyngeal cancer can be identified with label-free serum proteomics
Source: Br J Cancer. 2018 Jul 2;119(2):200–12. doi: 10.1038/s41416-018-0162-2 (PMC6048110; doi:10.1038/s41416-018-0162-2)
Supplement: Supplementary file 15 — Supplementary Table 4 [file 41416_2018_162_MOESM15_ESM.xlsx]

## Sheet: Sheet1
S-Plot significant proteins in p16-ve Stage I-II OPSCC vs Controls
Primary accession	Peptide count	Unique peptides	Confidence score	Anova (p)	q Value	Max fold change	Power	Highest mean condition	Lowest mean condition	Description	p[1]	p(corr)[1]
P19105	2	2	10.1863	0	0	180.153	1	p16-Stage I-II	Control	Myosin regulatory light chain 12A OS=Homo sapiens GN=MYL12A PE=1 SV=2	0.0442055	0.968101
Q8N2Z9	3	3	15.9509	0	0	15.3747	1	p16-Stage I-II	Control	Centromere protein S OS=Homo sapiens GN=APITD1 PE=1 SV=1	0.0410318	0.960469
P01034	2	2	12.0661	0	0	Infinity	1	p16-Stage I-II	Control	Cystatin-C OS=Homo sapiens GN=CST3 PE=1 SV=1	0.0212308	0.958873
A0A0B4J2B5	3	2	10.3964	5.22e-14	2.77e-14	33.9584	1	p16-Stage I-II	Control	Protein IGHV3OR16-9 (Fragment) OS=Homo sapiens GN=IGHV3OR16-9 PE=1 SV=1	0.00811377	0.946206
Q09013;M0QX08	4	3	35.2172	6.65e-13	3.29e-13	9.31118	1	p16-Stage I-II	Control	Myotonin-protein kinase OS=Homo sapiens GN=DMPK PE=1 SV=3	0.030758	0.941787
Q8N3Y7	5	3	33.9778	1.24e-06	3.17e-07	10.4915	0.999993	p16-Stage I-II	Control	Epidermal retinol dehydrogenase 2 OS=Homo sapiens GN=SDR16C5 PE=2 SV=2	0.0349359	0.93462
O94887	7	3	36.2943	5.17e-05	1.21e-05	3.97034	0.997715	p16-Stage I-II	Control	FERM, RhoGEF and pleckstrin domain-containing protein 2 OS=Homo sapiens GN=FARP2 PE=1 SV=3	0.00810107	0.934095
P15428	2	2	11.0661	0	0	Infinity	1	p16-Stage I-II	Control	15-hydroxyprostaglandin dehydrogenase [NAD(+)] OS=Homo sapiens GN=HPGD PE=1 SV=1	0.0192793	0.930867
P48736	6	4	34.8031	4.7e-10	1.65e-10	8.84061	1	p16-Stage I-II	Control	Phosphatidylinositol 4,5-bisphosphate 3-kinase catalytic subunit gamma isoform OS=Homo sapiens GN=PIK3CG PE=1 SV=3	0.046423	0.926987
A0A1B0GUA9	2	2	11.0995	0	0	Infinity	1	p16-Stage I-II	Control	Uncharacterized protein OS=Homo sapiens PE=1 SV=1	0.0155158	0.897974
P36980	12	4	74.1177	1.41e-10	5.34e-11	8.03179	1	p16-Stage I-II	Control	Complement factor H-related protein 2 OS=Homo sapiens GN=CFHR2 PE=1 SV=1	0.0212055	0.881496
P02760	69	61	517.972	1.25e-09	4.04e-10	2.01457	1	p16-Stage I-II	Control	Protein AMBP OS=Homo sapiens GN=AMBP PE=1 SV=1	0.112463	0.880505
Q9C091	8	6	43.1336	6.33e-15	3.66e-15	10.2585	1	p16-Stage I-II	Control	GREB1-like protein OS=Homo sapiens GN=GREB1L PE=2 SV=2	0.0357115	0.874904
P45877	2	2	11.5541	9.12e-13	4.47e-13	7.49347	1	p16-Stage I-II	Control	Peptidyl-prolyl cis-trans isomerase C OS=Homo sapiens GN=PPIC PE=1 SV=1	0.0249242	0.866667
Q3MJ40	3	2	24.3625	3.12e-10	1.13e-10	10.2962	1	p16-Stage I-II	Control	Coiled-coil domain-containing protein 144B OS=Homo sapiens GN=CCDC144B PE=2 SV=1	0.0155326	0.861609
O15315	2	2	10.4312	6.9e-08	1.96e-08	2.67386	1	p16-Stage I-II	Control	DNA repair protein RAD51 homolog 2 OS=Homo sapiens GN=RAD51B PE=1 SV=2	0.0190493	0.842451
A0A075B6Z2	3	2	8.1428	4.01e-11	1.64e-11	4.81918	1	p16-Stage I-II	Control	Protein TRAJ56 (Fragment) OS=Homo sapiens GN=TRAJ56 PE=1 SV=1	0.0175987	0.842409
Q08380	7	6	39.7991	3.61e-07	9.68e-08	2.67744	0.999999	p16-Stage I-II	Control	Galectin-3-binding protein OS=Homo sapiens GN=LGALS3BP PE=1 SV=1	0.0264857	0.811919
P00746	3	3	16.798	6.54e-08	1.87e-08	3.22369	1	p16-Stage I-II	Control	Complement factor D OS=Homo sapiens GN=CFD PE=1 SV=5	0.0120802	0.811507
A8MWS1;Q8N743	2	2	18.7559	8.22e-11	3.24e-11	28.2495	1	p16-Stage I-II	Control	Putative killer cell immunoglobulin-like receptor like protein KIR3DP1 OS=Homo sapiens GN=KIR3DP1 PE=2 SV=2	0.0419799	0.809905
Q8TBX8	9	4	59.3954	2.73e-09	8.46e-10	7.40362	1	p16-Stage I-II	Control	Phosphatidylinositol 5-phosphate 4-kinase type-2 gamma OS=Homo sapiens GN=PIP4K2C PE=1 SV=3	0.0474881	0.808931
P05452	19	17	183.041	5.28e-06	1.29e-06	1.40992	0.999912	Control	p16-Stage I-II	Tetranectin OS=Homo sapiens GN=CLEC3B PE=1 SV=3	-0.0352801	-0.800808
Q7Z6K3	3	3	29.1289	6.34e-07	1.67e-07	4.53663	0.999998	Control	p16-Stage I-II	Protein prenyltransferase alpha subunit repeat-containing protein 1 OS=Homo sapiens GN=PTAR1 PE=1 SV=2	-0.0291827	-0.807412
P29622	16	15	113.739	2.18e-06	5.44e-07	1.43562	0.999981	Control	p16-Stage I-II	Kallistatin OS=Homo sapiens GN=SERPINA4 PE=1 SV=3	-0.0281355	-0.812963
P01019	81	76	374.066	3.04e-07	8.18e-08	2.37253	1	Control	p16-Stage I-II	Angiotensinogen OS=Homo sapiens GN=AGT PE=1 SV=1	-0.140325	-0.81851
P06727	114	96	844.032	1.95e-06	4.92e-07	1.51657	0.999984	Control	p16-Stage I-II	Apolipoprotein A-IV OS=Homo sapiens GN=APOA4 PE=1 SV=3	-0.128111	-0.820168
P02753	48	42	241.898	6.55e-06	1.59e-06	1.94559	0.999875	Control	p16-Stage I-II	Retinol-binding protein 4 OS=Homo sapiens GN=RBP4 PE=1 SV=3	-0.0940386	-0.828777
Q6PI47	3	3	22.906	3.52e-06	8.67e-07	2.16311	0.999955	Control	p16-Stage I-II	BTB/POZ domain-containing protein KCTD18 OS=Homo sapiens GN=KCTD18 PE=2 SV=2	-0.0575615	-0.836643
P00734	106	90	686.346	1.07e-06	2.75e-07	1.7559	0.999995	Control	p16-Stage I-II	Prothrombin OS=Homo sapiens GN=F2 PE=1 SV=2	-0.13043	-0.840869
O14791	11	6	64.9497	2.3e-06	5.73e-07	3.09495	0.999979	Control	p16-Stage I-II	Apolipoprotein L1 OS=Homo sapiens GN=APOL1 PE=1 SV=5	-0.0136313	-0.844098
P00740	16	14	113.086	2.18e-07	5.94e-08	3.38974	1	Control	p16-Stage I-II	Coagulation factor IX OS=Homo sapiens GN=F9 PE=1 SV=2	-0.0416561	-0.848514
P42336	9	3	45.7798	1.12e-06	2.88e-07	2.37413	0.999994	Control	p16-Stage I-II	Phosphatidylinositol 4,5-bisphosphate 3-kinase catalytic subunit alpha isoform OS=Homo sapiens GN=PIK3CA PE=1 SV=2	-0.0141402	-0.848997
P03952	53	44	476.603	2.01e-07	5.51e-08	1.59775	1	Control	p16-Stage I-II	Plasma kallikrein OS=Homo sapiens GN=KLKB1 PE=1 SV=1	-0.0719815	-0.854516
P00915	3	2	16.1934	0	0	Infinity	1	Control	p16-Stage I-II	Carbonic anhydrase 1 OS=Homo sapiens GN=CA1 PE=1 SV=2	-0.0116861	-0.858709
P04004	83	65	503.489	1.65e-07	4.55e-08	1.94309	1	Control	p16-Stage I-II	Vitronectin OS=Homo sapiens GN=VTN PE=1 SV=1	-0.157221	-0.860784
P43251	7	6	49.0369	3.23e-06	8e-07	2.62648	0.999961	Control	p16-Stage I-II	Biotinidase OS=Homo sapiens GN=BTD PE=1 SV=2	-0.0231978	-0.864907
Q9UK55	8	7	43.3647	2.4e-13	1.22e-13	8.62122	1	Control	p16-Stage I-II	Protein Z-dependent protease inhibitor OS=Homo sapiens GN=SERPINA10 PE=1 SV=1	-0.0824359	-0.866962
Q15102	2	2	10.0044	0	0	2021.84	1	Control	p16-Stage I-II	Platelet-activating factor acetylhydrolase IB subunit gamma OS=Homo sapiens GN=PAFAH1B3 PE=1 SV=1	-0.00986576	-0.867935
P04196	62	58	332.489	1.43e-07	4.01e-08	2.3972	1	Control	p16-Stage I-II	Histidine-rich glycoprotein OS=Homo sapiens GN=HRG PE=1 SV=1	-0.136888	-0.871375
Q5VU65	5	3	22.624	2.42e-10	8.98e-11	8.31	1	Control	p16-Stage I-II	Nuclear pore membrane glycoprotein 210-like OS=Homo sapiens GN=NUP210L PE=2 SV=1	-0.0136788	-0.872028
P43652	108	90	739.292	1.02e-07	2.87e-08	1.72433	1	Control	p16-Stage I-II	Afamin OS=Homo sapiens GN=AFM PE=1 SV=1	-0.122048	-0.873476
P20851	10	6	77.9963	0	0	44.1659	1	Control	p16-Stage I-II	C4b-binding protein beta chain OS=Homo sapiens GN=C4BPB PE=1 SV=1	-0.0334164	-0.874682
P02749	124	109	472.255	2.54e-08	7.43e-09	2.07869	1	Control	p16-Stage I-II	Beta-2-glycoprotein 1 OS=Homo sapiens GN=APOH PE=1 SV=3	-0.275588	-0.876321
P01591	3	2	21.7634	9.55e-15	5.34e-15	17.9012	1	Control	p16-Stage I-II	Immunoglobulin J chain OS=Homo sapiens GN=JCHAIN PE=1 SV=4	-0.0118176	-0.880124
P19652	31	20	133.656	2.3e-11	9.71e-12	7.04312	1	Control	p16-Stage I-II	Alpha-1-acid glycoprotein 2 OS=Homo sapiens GN=ORM2 PE=1 SV=2	-0.070904	-0.883249
P41222	2	2	11.9083	0	0	150504	1	Control	p16-Stage I-II	Prostaglandin-H2 D-isomerase OS=Homo sapiens GN=PTGDS PE=1 SV=1	-0.0176458	-0.884632
Q9NZP8	3	2	19.8529	4.14e-05	9.69e-06	161.798	0.998272	Control	p16-Stage I-II	Complement C1r subcomponent-like protein OS=Homo sapiens GN=C1RL PE=1 SV=2	-0.0239046	-0.885889
Q52LA3	4	3	26.685	1.73e-08	5.15e-09	31.7178	1	Control	p16-Stage I-II	Protein lin-52 homolog OS=Homo sapiens GN=LIN52 PE=1 SV=1	-0.0213718	-0.886073
Q14624	138	123	984.029	3.69e-08	1.07e-08	1.82139	1	Control	p16-Stage I-II	Inter-alpha-trypsin inhibitor heavy chain H4 OS=Homo sapiens GN=ITIH4 PE=1 SV=4	-0.190616	-0.890244
Q8IVH4	3	3	26.1181	6.09e-08	1.75e-08	3.54973	1	Control	p16-Stage I-II	Methylmalonic aciduria type A protein, mitochondrial OS=Homo sapiens GN=MMAA PE=1 SV=1	-0.0234177	-0.892595
P08185	27	23	212.277	2.73e-09	8.46e-10	2.11435	1	Control	p16-Stage I-II	Corticosteroid-binding globulin OS=Homo sapiens GN=SERPINA6 PE=1 SV=1	-0.0702207	-0.894613
P05090	24	23	200.644	1.56e-11	6.72e-12	2.83487	1	Control	p16-Stage I-II	Apolipoprotein D OS=Homo sapiens GN=APOD PE=1 SV=1	-0.0926603	-0.90257
P0C0L5	394	16	2558.66	2.23e-09	7e-10	5.05144	1	Control	p16-Stage I-II	Complement C4-B OS=Homo sapiens GN=C4B PE=1 SV=2	-0.103766	-0.908651
Q9Y2H2	7	5	31.3364	2.86e-11	1.2e-11	14.4699	1	Control	p16-Stage I-II	Phosphatidylinositide phosphatase SAC2 OS=Homo sapiens GN=INPP5F PE=1 SV=3	-0.0787108	-0.910509
P02774	206	181	1148.2	3.45e-09	1.06e-09	1.73505	1	Control	p16-Stage I-II	Vitamin D-binding protein OS=Homo sapiens GN=GC PE=1 SV=1	-0.316611	-0.913214
P0C0L4	393	14	2503.26	1.57e-10	5.87e-11	43.1808	1	Control	p16-Stage I-II	Complement C4-A OS=Homo sapiens GN=C4A PE=1 SV=2	-0.189087	-0.913976
Q7LC44	3	2	22.4632	6.63e-10	2.28e-10	247.001	1	Control	p16-Stage I-II	Activity-regulated cytoskeleton-associated protein OS=Homo sapiens GN=ARC PE=2 SV=1	-0.019765	-0.920236
P00747;Q02325;Q15195	154	132	1214.37	2.5e-08	7.35e-09	1.98508	1	Control	p16-Stage I-II	Plasminogen OS=Homo sapiens GN=PLG PE=1 SV=2	-0.196294	-0.921034
P08294	4	3	29.9387	3.64e-13	1.84e-13	27.0859	1	Control	p16-Stage I-II	Extracellular superoxide dismutase [Cu-Zn] OS=Homo sapiens GN=SOD3 PE=1 SV=2	-0.0207202	-0.921063
P01031	131	116	977.476	5.4e-10	1.87e-10	2.15646	1	Control	p16-Stage I-II	Complement C5 OS=Homo sapiens GN=C5 PE=1 SV=4	-0.126004	-0.926305
Q96KN2	18	16	138.56	1.09e-12	5.3e-13	3.80142	1	Control	p16-Stage I-II	Beta-Ala-His dipeptidase OS=Homo sapiens GN=CNDP1 PE=1 SV=4	-0.0458454	-0.928534
P09871	50	42	381.136	1.05e-09	3.47e-10	1.94061	1	Control	p16-Stage I-II	Complement C1s subcomponent OS=Homo sapiens GN=C1S PE=1 SV=1	-0.0800574	-0.929492
O95445	12	11	85.776	5.54e-11	2.22e-11	3.14297	1	Control	p16-Stage I-II	Apolipoprotein M OS=Homo sapiens GN=APOM PE=1 SV=2	-0.0595793	-0.933178
P02748	80	70	553.626	1.78e-09	5.62e-10	2.2881	1	Control	p16-Stage I-II	Complement component C9 OS=Homo sapiens GN=C9 PE=1 SV=2	-0.127678	-0.934563
Q04756	8	7	54.2026	5.22e-15	3.12e-15	189.198	1	Control	p16-Stage I-II	Hepatocyte growth factor activator OS=Homo sapiens GN=HGFAC PE=1 SV=1	-0.0406288	-0.934885
Q08629	4	2	34.9892	4.41e-10	1.57e-10	26.0755	1	Control	p16-Stage I-II	Testican-1 OS=Homo sapiens GN=SPOCK1 PE=1 SV=1	-0.0324367	-0.937152
P27918	10	8	82.745	2.81e-14	1.52e-14	3.73203	1	Control	p16-Stage I-II	Properdin OS=Homo sapiens GN=CFP PE=1 SV=2	-0.0411138	-0.938078
P80108	7	7	57.6051	3.9e-09	1.19e-09	3.43817	1	Control	p16-Stage I-II	Phosphatidylinositol-glycan-specific phospholipase D OS=Homo sapiens GN=GPLD1 PE=1 SV=3	-0.0273759	-0.938154
P07358	60	51	461.279	2.44e-12	1.12e-12	2.33837	1	Control	p16-Stage I-II	Complement component C8 beta chain OS=Homo sapiens GN=C8B PE=1 SV=3	-0.0753375	-0.938564
O75636	8	7	88.2377	0	0	20.8441	1	Control	p16-Stage I-II	Ficolin-3 OS=Homo sapiens GN=FCN3 PE=1 SV=2	-0.0675988	-0.940474
P22352	23	20	129.927	1.66e-12	7.85e-13	3.667	1	Control	p16-Stage I-II	Glutathione peroxidase 3 OS=Homo sapiens GN=GPX3 PE=1 SV=2	-0.0707003	-0.941274
P15169	10	9	93.4253	1.92e-13	9.98e-14	9.29173	1	Control	p16-Stage I-II	Carboxypeptidase N catalytic chain OS=Homo sapiens GN=CPN1 PE=1 SV=1	-0.0612151	-0.94155
P08697	38	36	326.033	3.39e-11	1.41e-11	2.03204	1	Control	p16-Stage I-II	Alpha-2-antiplasmin OS=Homo sapiens GN=SERPINF2 PE=1 SV=3	-0.0845124	-0.941814
P06681	31	8	254.034	5.81e-09	1.76e-09	3.92844	1	Control	p16-Stage I-II	Complement C2 OS=Homo sapiens GN=C2 PE=1 SV=2	-0.0405015	-0.943048
A0A096LPE2;P35542	35	15	202.65	2.22e-16	1.5e-16	6.18388	1	Control	p16-Stage I-II	Protein SAA2-SAA4 OS=Homo sapiens GN=SAA2-SAA4 PE=4 SV=1	-0.0584975	-0.944501
P22792	28	25	266.693	7.62e-10	2.57e-10	2.40873	1	Control	p16-Stage I-II	Carboxypeptidase N subunit 2 OS=Homo sapiens GN=CPN2 PE=1 SV=3	-0.0892181	-0.944769
P02649	70	62	492.628	1.81e-12	8.4e-13	3.32123	1	Control	p16-Stage I-II	Apolipoprotein E OS=Homo sapiens GN=APOE PE=1 SV=1	-0.159423	-0.946387
Q13790	3	2	27.718	3.44e-12	1.55e-12	26.0105	1	Control	p16-Stage I-II	Apolipoprotein F OS=Homo sapiens GN=APOF PE=1 SV=2	-0.0189925	-0.949208
P00736	54	43	423.817	3.72e-11	1.53e-11	2.48783	1	Control	p16-Stage I-II	Complement C1r subcomponent OS=Homo sapiens GN=C1R PE=1 SV=2	-0.101983	-0.950662
P02747	8	8	60.4455	8.99e-11	3.51e-11	3.55942	1	Control	p16-Stage I-II	Complement C1q subcomponent subunit C OS=Homo sapiens GN=C1QC PE=1 SV=3	-0.0499771	-0.951294
P19827	126	107	848.22	1.45e-12	6.93e-13	2.9811	1	Control	p16-Stage I-II	Inter-alpha-trypsin inhibitor heavy chain H1 OS=Homo sapiens GN=ITIH1 PE=1 SV=3	-0.245463	-0.954634
P07360	19	15	166.708	5e-11	2.01e-11	2.61459	1	Control	p16-Stage I-II	Complement component C8 gamma chain OS=Homo sapiens GN=C8G PE=1 SV=3	-0.092024	-0.956099
P00748	3	3	18.5868	0	0	605.86	1	Control	p16-Stage I-II	Coagulation factor XII OS=Homo sapiens GN=F12 PE=1 SV=3	-0.0332318	-0.956359
P13645	16	15	115.789	1.81e-14	1e-14	6.06652	1	Control	p16-Stage I-II	Keratin, type I cytoskeletal 10 OS=Homo sapiens GN=KRT10 PE=1 SV=6	-0.0590688	-0.957766
P04070	4	2	23.6353	1.35e-12	6.49e-13	4.64016	1	Control	p16-Stage I-II	Vitamin K-dependent protein C OS=Homo sapiens GN=PROC PE=1 SV=1	-0.014161	-0.960598
Q7Z794	6	3	44.3412	0	0	57178.5	1	Control	p16-Stage I-II	Keratin, type II cytoskeletal 1b OS=Homo sapiens GN=KRT77 PE=2 SV=3	-0.0511237	-0.961882
P06276	7	6	55.9963	3.44e-15	2.13e-15	10.9423	1	Control	p16-Stage I-II	Cholinesterase OS=Homo sapiens GN=BCHE PE=1 SV=1	-0.0421486	-0.962023
P27482	2	2	11.9166	9.87e-12	4.31e-12	20.1788	1	Control	p16-Stage I-II	Calmodulin-like protein 3 OS=Homo sapiens GN=CALML3 PE=1 SV=2	-0.0206069	-0.968287
P49908	9	7	46.0658	0	0	37.6936	1	Control	p16-Stage I-II	Selenoprotein P OS=Homo sapiens GN=SELENOP PE=1 SV=3	-0.0390174	-0.969573
P07225	32	27	244.607	2.22e-16	1.5e-16	3.0291	1	Control	p16-Stage I-II	Vitamin K-dependent protein S OS=Homo sapiens GN=PROS1 PE=1 SV=1	-0.0907025	-0.97537
P08571	6	6	51.8871	4.77e-15	2.89e-15	5.48698	1	Control	p16-Stage I-II	Monocyte differentiation antigen CD14 OS=Homo sapiens GN=CD14 PE=1 SV=2	-0.0287461	-0.975795
O00750	11	4	59.4928	0	0	4.10839	1	Control	p16-Stage I-II	Phosphatidylinositol 4-phosphate 3-kinase C2 domain-containing subunit beta OS=Homo sapiens GN=PIK3C2B PE=1 SV=2	-0.050886	-0.976815
Q9UGM5	8	8	54.4278	1.11e-15	7.22e-16	11.0216	1	Control	p16-Stage I-II	Fetuin-B OS=Homo sapiens GN=FETUB PE=1 SV=2	-0.0321751	-0.978354
P35858	32	29	277.236	0	0	11.2706	1	Control	p16-Stage I-II	Insulin-like growth factor-binding protein complex acid labile subunit OS=Homo sapiens GN=IGFALS PE=1 SV=1	-0.112668	-0.978646
P04003	82	74	628.097	6.97e-14	3.66e-14	2.9581	1	Control	p16-Stage I-II	C4b-binding protein alpha chain OS=Homo sapiens GN=C4BPA PE=1 SV=2	-0.183687	-0.979746
O75882	22	20	150.978	0	0	13.5288	1	Control	p16-Stage I-II	Attractin OS=Homo sapiens GN=ATRN PE=1 SV=2	-0.0614075	-0.979759
P60709;P63261;P62736;P63267;P68032;P68133	6	3	45.188	0	0	Infinity	1	Control	p16-Stage I-II	Actin, cytoplasmic 1 OS=Homo sapiens GN=ACTB PE=1 SV=1	-0.0466471	-0.982542
P17936	8	6	58.4628	2.44e-15	1.53e-15	19.8705	1	Control	p16-Stage I-II	Insulin-like growth factor-binding protein 3 OS=Homo sapiens GN=IGFBP3 PE=1 SV=2	-0.0268837	-0.983723
P02746	12	11	106.179	0	0	7.58047	1	Control	p16-Stage I-II	Complement C1q subcomponent subunit B OS=Homo sapiens GN=C1QB PE=1 SV=3	-0.0709498	-0.986611
P06396	76	3	631.02	0	0	320.275	1	Control	p16-Stage I-II	Gelsolin OS=Homo sapiens GN=GSN PE=1 SV=1	-0.061001	-0.987109
Q96IY4	5	5	35.7175	0	0	15.4249	1	Control	p16-Stage I-II	Carboxypeptidase B2 OS=Homo sapiens GN=CPB2 PE=1 SV=2	-0.0393855	-0.987448
Q14520	19	17	146.178	0	0	6.94604	1	Control	p16-Stage I-II	Hyaluronan-binding protein 2 OS=Homo sapiens GN=HABP2 PE=1 SV=1	-0.0760183	-0.991166
Q5T6V5	5	4	38.7294	0	0	56.8329	1	Control	p16-Stage I-II	UPF0553 protein C9orf64 OS=Homo sapiens GN=C9orf64 PE=1 SV=1	-0.0906018	-0.991467
S-Plot significant proteins in p16+ve Stage I-II vs Controls
Primary accession	Peptide count	Unique peptides	Confidence score	Anova (p)	q Value	Max fold change	Power	Highest mean condition	Lowest mean condition	Description	p[1]	p(corr)[1]
P01034	2	2	12.0661	0	0	Infinity	1	p16+Stage I-II	Control	Cystatin-C OS=Homo sapiens GN=CST3 PE=1 SV=1	0.0188253	0.968243
Q8N2Z9	3	3	15.9509	0	0	14.4332	1	p16+Stage I-II	Control	Centromere protein S OS=Homo sapiens GN=APITD1 PE=1 SV=1	0.0357866	0.959275
P19105	2	2	10.1863	0	0	188.384	1	p16+Stage I-II	Control	Myosin regulatory light chain 12A OS=Homo sapiens GN=MYL12A PE=1 SV=2	0.0403161	0.958955
P15428	2	2	11.0661	0	0	Infinity	1	p16+Stage I-II	Control	15-hydroxyprostaglandin dehydrogenase [NAD(+)] OS=Homo sapiens GN=HPGD PE=1 SV=1	0.0170237	0.957916
P36980	12	4	74.1177	9.94e-11	5.9e-12	9.10908	1	p16+Stage I-II	Control	Complement factor H-related protein 2 OS=Homo sapiens GN=CFHR2 PE=1 SV=1	0.0214234	0.952161
Q8N3Y7	5	3	33.9778	3.15e-06	1.16e-07	10.2256	0.999971	p16+Stage I-II	Control	Epidermal retinol dehydrogenase 2 OS=Homo sapiens GN=SDR16C5 PE=2 SV=2	0.0311548	0.939637
Q09013;M0QX08	4	3	35.2172	7.13e-12	4.94e-13	9.15027	1	p16+Stage I-II	Control	Myotonin-protein kinase OS=Homo sapiens GN=DMPK PE=1 SV=3	0.0276118	0.938836
Q3MJ40	3	2	24.3625	1.06e-09	5.5e-11	10.709	1	p16+Stage I-II	Control	Coiled-coil domain-containing protein 144B OS=Homo sapiens GN=CCDC144B PE=2 SV=1	0.0149932	0.901144
A0A1B0GUA9	2	2	11.0995	0	0	Infinity	1	p16+Stage I-II	Control	Uncharacterized protein OS=Homo sapiens PE=1 SV=1	0.0178127	0.901093
Q9HBF5	2	2	24.1492	3.33e-11	2.08e-12	59.2165	1	p16+Stage I-II	Control	Suppressor of tumorigenicity 20 protein OS=Homo sapiens GN=ST20 PE=2 SV=2	0.0260238	0.885397
Q9C091	8	6	43.1336	9.78e-14	8.6e-15	8.45755	1	p16+Stage I-II	Control	GREB1-like protein OS=Homo sapiens GN=GREB1L PE=2 SV=2	0.0290449	0.873387
P48736	6	4	34.8031	9.38e-09	4.35e-10	7.6904	1	p16+Stage I-II	Control	Phosphatidylinositol 4,5-bisphosphate 3-kinase catalytic subunit gamma isoform OS=Homo sapiens GN=PIK3CG PE=1 SV=3	0.0373634	0.872403
A0A0B4J2B5	3	2	10.3964	1.14e-12	9.07e-14	36.367	1	p16+Stage I-II	Control	Protein IGHV3OR16-9 (Fragment) OS=Homo sapiens GN=IGHV3OR16-9 PE=1 SV=1	0.00727825	0.867821
A0A075B6Z2	3	2	8.1428	9.17e-11	5.53e-12	4.00787	1	p16+Stage I-II	Control	Protein TRAJ56 (Fragment) OS=Homo sapiens GN=TRAJ56 PE=1 SV=1	0.0141794	0.866104
P53602	4	3	17.2401	2.85e-14	2.67e-15	756.009	1	p16+Stage I-II	Control	Diphosphomevalonate decarboxylase OS=Homo sapiens GN=MVD PE=1 SV=1	0.0225382	0.859996
P04083	8	6	56.9309	1.79e-11	1.16e-12	3.64616	1	p16+Stage I-II	Control	Annexin A1 OS=Homo sapiens GN=ANXA1 PE=1 SV=2	0.0634344	0.856473
Q08380	7	6	39.7991	3.54e-06	1.28e-07	2.40602	0.999964	p16+Stage I-II	Control	Galectin-3-binding protein OS=Homo sapiens GN=LGALS3BP PE=1 SV=1	0.0223798	0.824985
Q8TBX8	9	4	59.3954	1.63e-08	7.28e-10	6.85994	1	p16+Stage I-II	Control	Phosphatidylinositol 5-phosphate 4-kinase type-2 gamma OS=Homo sapiens GN=PIP4K2C PE=1 SV=3	0.0416769	0.818319
Q5VU65	5	3	22.624	1.16e-06	4.41e-08	5.20049	0.999996	Control	p16+Stage I-II	Nuclear pore membrane glycoprotein 210-like OS=Homo sapiens GN=NUP210L PE=2 SV=1	-0.0112103	-0.809092
P02654	10	10	70.4046	4.26e-05	1.47e-06	2.08895	0.998373	Control	p16+Stage I-II	Apolipoprotein C-I OS=Homo sapiens GN=APOC1 PE=1 SV=1	-0.04441	-0.81609
P07996	26	24	196.295	1.96e-07	8.06e-09	3.51046	1	Control	p16+Stage I-II	Thrombospondin-1 OS=Homo sapiens GN=THBS1 PE=1 SV=2	-0.0546296	-0.819472
P19823	131	119	803.319	1.91e-05	6.72e-07	1.52401	0.999462	Control	p16+Stage I-II	Inter-alpha-trypsin inhibitor heavy chain H2 OS=Homo sapiens GN=ITIH2 PE=1 SV=2	-0.147339	-0.820088
P29622	16	15	113.739	4.53e-07	1.77e-08	1.52304	0.999999	Control	p16+Stage I-II	Kallistatin OS=Homo sapiens GN=SERPINA4 PE=1 SV=3	-0.0274134	-0.844605
P01019	81	76	374.066	4.01e-07	1.58e-08	2.83782	1	Control	p16+Stage I-II	Angiotensinogen OS=Homo sapiens GN=AGT PE=1 SV=1	-0.137154	-0.84853
P07357	39	37	309.886	1.35e-05	4.81e-07	1.81267	0.999677	Control	p16+Stage I-II	Complement component C8 alpha chain OS=Homo sapiens GN=C8A PE=1 SV=2	-0.0587281	-0.848772
P05452	19	17	183.041	2.35e-07	9.46e-09	1.66043	1	Control	p16+Stage I-II	Tetranectin OS=Homo sapiens GN=CLEC3B PE=1 SV=3	-0.0382601	-0.859645
P20851	10	6	77.9963	5.2e-12	3.74e-13	47.4128	1	Control	p16+Stage I-II	C4b-binding protein beta chain OS=Homo sapiens GN=C4BPB PE=1 SV=1	-0.0301588	-0.872602
P02753	48	42	241.898	2.32e-06	8.68e-08	2.1252	0.999983	Control	p16+Stage I-II	Retinol-binding protein 4 OS=Homo sapiens GN=RBP4 PE=1 SV=3	-0.0927109	-0.878099
P01591	3	2	21.7634	1.72e-12	1.34e-13	24.2123	1	Control	p16+Stage I-II	Immunoglobulin J chain OS=Homo sapiens GN=JCHAIN PE=1 SV=4	-0.0107184	-0.878154
P42336	9	3	45.7798	1.62e-07	6.7e-09	2.55907	1	Control	p16+Stage I-II	Phosphatidylinositol 4,5-bisphosphate 3-kinase catalytic subunit alpha isoform OS=Homo sapiens GN=PIK3CA PE=1 SV=2	-0.0132197	-0.878275
O14791	11	6	64.9497	9.6e-08	4.03e-09	3.1039	1	Control	p16+Stage I-II	Apolipoprotein L1 OS=Homo sapiens GN=APOL1 PE=1 SV=5	-0.0125494	-0.87929
Q9UK55	8	7	43.3647	1.4e-10	8.18e-12	7.59003	1	Control	p16+Stage I-II	Protein Z-dependent protease inhibitor OS=Homo sapiens GN=SERPINA10 PE=1 SV=1	-0.0752753	-0.880747
P00915	3	2	16.1934	0	0	Infinity	1	Control	p16+Stage I-II	Carbonic anhydrase 1 OS=Homo sapiens GN=CA1 PE=1 SV=2	-0.0108656	-0.883096
Q8IVH4	3	3	26.1181	0.000700591	2.19e-05	3.12872	0.965985	Control	p16+Stage I-II	Methylmalonic aciduria type A protein, mitochondrial OS=Homo sapiens GN=MMAA PE=1 SV=1	-0.020689	-0.884236
P05543	20	18	142.134	1.36e-06	5.14e-08	2.84315	0.999994	Control	p16+Stage I-II	Thyroxine-binding globulin OS=Homo sapiens GN=SERPINA7 PE=1 SV=2	-0.0493799	-0.885718
P08697	38	36	326.033	2.99e-07	1.2e-08	1.86601	1	Control	p16+Stage I-II	Alpha-2-antiplasmin OS=Homo sapiens GN=SERPINF2 PE=1 SV=3	-0.0712518	-0.887676
Q15102	2	2	10.0044	9.33e-15	9.05e-16	986.312	1	Control	p16+Stage I-II	Platelet-activating factor acetylhydrolase IB subunit gamma OS=Homo sapiens GN=PAFAH1B3 PE=1 SV=1	-0.00913176	-0.888818
P19652	31	20	133.656	2.1e-11	1.33e-12	5.79325	1	Control	p16+Stage I-II	Alpha-1-acid glycoprotein 2 OS=Homo sapiens GN=ORM2 PE=1 SV=2	-0.0638363	-0.894128
P04196	62	58	332.489	1.97e-07	8.06e-09	2.91926	1	Control	p16+Stage I-II	Histidine-rich glycoprotein OS=Homo sapiens GN=HRG PE=1 SV=1	-0.134663	-0.899073
P02749	124	109	472.255	2.2e-07	8.93e-09	2.22844	1	Control	p16+Stage I-II	Beta-2-glycoprotein 1 OS=Homo sapiens GN=APOH PE=1 SV=3	-0.262375	-0.899186
P00740	16	14	113.086	4.81e-07	1.87e-08	4.17962	0.999999	Control	p16+Stage I-II	Coagulation factor IX OS=Homo sapiens GN=F9 PE=1 SV=2	-0.040573	-0.901004
Q6PI47	3	3	22.906	4.52e-08	1.95e-09	2.83607	1	Control	p16+Stage I-II	BTB/POZ domain-containing protein KCTD18 OS=Homo sapiens GN=KCTD18 PE=2 SV=2	-0.0594881	-0.901997
P05090	24	23	200.644	2.16e-09	1.06e-10	2.54315	1	Control	p16+Stage I-II	Apolipoprotein D OS=Homo sapiens GN=APOD PE=1 SV=1	-0.0820454	-0.904318
P03952	53	44	476.603	1.08e-07	4.49e-09	1.66703	1	Control	p16+Stage I-II	Plasma kallikrein OS=Homo sapiens GN=KLKB1 PE=1 SV=1	-0.0706158	-0.90569
P00734	106	90	686.346	5.73e-08	2.46e-09	1.88392	1	Control	p16+Stage I-II	Prothrombin OS=Homo sapiens GN=F2 PE=1 SV=2	-0.129546	-0.906143
Q52LA3	4	3	26.685	2.63e-08	1.15e-09	13.7998	1	Control	p16+Stage I-II	Protein lin-52 homolog OS=Homo sapiens GN=LIN52 PE=1 SV=1	-0.0194463	-0.906796
Q7Z6K3	3	3	29.1289	1.98e-09	9.73e-11	12.1166	1	Control	p16+Stage I-II	Protein prenyltransferase alpha subunit repeat-containing protein 1 OS=Homo sapiens GN=PTAR1 PE=1 SV=2	-0.0307908	-0.907756
P41222	2	2	11.9083	3.33e-16	4.02e-17	6902.95	1	Control	p16+Stage I-II	Prostaglandin-H2 D-isomerase OS=Homo sapiens GN=PTGDS PE=1 SV=1	-0.0164051	-0.910009
P43251	7	6	49.0369	3.41e-07	1.35e-08	3.67334	1	Control	p16+Stage I-II	Biotinidase OS=Homo sapiens GN=BTD PE=1 SV=2	-0.0233416	-0.91057
P08185	27	23	212.277	6.72e-08	2.86e-09	2.61203	1	Control	p16+Stage I-II	Corticosteroid-binding globulin OS=Homo sapiens GN=SERPINA6 PE=1 SV=1	-0.0698734	-0.911538
Q9NZP8	3	2	19.8529	1.68e-05	5.94e-07	249.553	0.999554	Control	p16+Stage I-II	Complement C1r subcomponent-like protein OS=Homo sapiens GN=C1RL PE=1 SV=2	-0.022291	-0.913235
P43652	108	90	739.292	3.57e-08	1.56e-09	2.08207	1	Control	p16+Stage I-II	Afamin OS=Homo sapiens GN=AFM PE=1 SV=1	-0.125745	-0.913464
P22352	23	20	129.927	7.51e-12	5.11e-13	3.80027	1	Control	p16+Stage I-II	Glutathione peroxidase 3 OS=Homo sapiens GN=GPX3 PE=1 SV=2	-0.0626632	-0.918291
Q14624	138	123	984.029	9.65e-08	4.03e-09	2.00878	1	Control	p16+Stage I-II	Inter-alpha-trypsin inhibitor heavy chain H4 OS=Homo sapiens GN=ITIH4 PE=1 SV=4	-0.18692	-0.918302
P04004	83	65	503.489	1.35e-08	6.09e-10	2.1374	1	Control	p16+Stage I-II	Vitronectin OS=Homo sapiens GN=VTN PE=1 SV=1	-0.155929	-0.922003
P02748	80	70	553.626	1.8e-08	7.96e-10	2.12404	1	Control	p16+Stage I-II	Complement component C9 OS=Homo sapiens GN=C9 PE=1 SV=2	-0.111107	-0.922952
P08294	4	3	29.9387	1.33e-15	1.49e-16	61.2133	1	Control	p16+Stage I-II	Extracellular superoxide dismutase [Cu-Zn] OS=Homo sapiens GN=SOD3 PE=1 SV=2	-0.0189359	-0.924442
Q96KN2	18	16	138.56	1.61e-11	1.05e-12	3.95088	1	Control	p16+Stage I-II	Beta-Ala-His dipeptidase OS=Homo sapiens GN=CNDP1 PE=1 SV=4	-0.0415313	-0.924957
P02774	206	181	1148.2	1.05e-08	4.82e-10	1.85095	1	Control	p16+Stage I-II	Vitamin D-binding protein OS=Homo sapiens GN=GC PE=1 SV=1	-0.301419	-0.928641
P80108	7	7	57.6051	1.08e-08	4.96e-10	3.12875	1	Control	p16+Stage I-II	Phosphatidylinositol-glycan-specific phospholipase D OS=Homo sapiens GN=GPLD1 PE=1 SV=3	-0.0241617	-0.934803
Q9Y2H2	7	5	31.3364	3.03e-10	1.72e-11	14.1616	1	Control	p16+Stage I-II	Phosphatidylinositide phosphatase SAC2 OS=Homo sapiens GN=INPP5F PE=1 SV=3	-0.073031	-0.935618
P13645	16	15	115.789	1.17e-12	9.2e-14	6.45604	1	Control	p16+Stage I-II	Keratin, type I cytoskeletal 10 OS=Homo sapiens GN=KRT10 PE=1 SV=6	-0.0526926	-0.940226
P27918	10	8	82.745	4.76e-12	3.49e-13	3.48796	1	Control	p16+Stage I-II	Properdin OS=Homo sapiens GN=CFP PE=1 SV=2	-0.036884	-0.940378
P27482	2	2	11.9166	2.28e-06	8.57e-08	37.3417	0.999984	Control	p16+Stage I-II	Calmodulin-like protein 3 OS=Homo sapiens GN=CALML3 PE=1 SV=2	-0.0182681	-0.94095
P02649	70	62	492.628	8.39e-10	4.45e-11	3.49523	1	Control	p16+Stage I-II	Apolipoprotein E OS=Homo sapiens GN=APOE PE=1 SV=1	-0.145794	-0.94456
P0C0L5	394	16	2558.66	9.07e-08	3.83e-09	10.7604	1	Control	p16+Stage I-II	Complement C4-B OS=Homo sapiens GN=C4B PE=1 SV=2	-0.102485	-0.94468
P0C0L4	393	14	2503.26	1.99e-10	1.14e-11	57.6273	1	Control	p16+Stage I-II	Complement C4-A OS=Homo sapiens GN=C4A PE=1 SV=2	-0.177128	-0.945481
O75636	8	7	88.2377	0	0	29.5775	1	Control	p16+Stage I-II	Ficolin-3 OS=Homo sapiens GN=FCN3 PE=1 SV=2	-0.0618757	-0.947367
P01031	131	116	977.476	1.16e-10	6.83e-12	2.44145	1	Control	p16+Stage I-II	Complement C5 OS=Homo sapiens GN=C5 PE=1 SV=4	-0.12105	-0.947429
Q7LC44	3	2	22.4632	3.06e-10	1.72e-11	453.811	1	Control	p16+Stage I-II	Activity-regulated cytoskeleton-associated protein OS=Homo sapiens GN=ARC PE=2 SV=1	-0.0184191	-0.948684
A0A096LPE2;P35542	35	15	202.65	4.27e-14	3.85e-15	5.84781	1	Control	p16+Stage I-II	Protein SAA2-SAA4 OS=Homo sapiens GN=SAA2-SAA4 PE=4 SV=1	-0.0528283	-0.948958
P00747;Q02325;Q15195	154	132	1214.37	6.24e-10	3.43e-11	2.02494	1	Control	p16+Stage I-II	Plasminogen OS=Homo sapiens GN=PLG PE=1 SV=2	-0.181651	-0.949196
P00736	54	43	423.817	5.77e-12	4.07e-13	2.6822	1	Control	p16+Stage I-II	Complement C1r subcomponent OS=Homo sapiens GN=C1R PE=1 SV=2	-0.0939294	-0.951358
Q04756	8	7	54.2026	6.11e-15	6.09e-16	293.542	1	Control	p16+Stage I-II	Hepatocyte growth factor activator OS=Homo sapiens GN=HGFAC PE=1 SV=1	-0.0374386	-0.953225
P07358	60	51	461.279	2.9e-11	1.82e-12	2.50956	1	Control	p16+Stage I-II	Complement component C8 beta chain OS=Homo sapiens GN=C8B PE=1 SV=3	-0.0708726	-0.954308
P22792	28	25	266.693	5.78e-13	4.7e-14	2.77308	1	Control	p16+Stage I-II	Carboxypeptidase N subunit 2 OS=Homo sapiens GN=CPN2 PE=1 SV=3	-0.0839919	-0.957376
Q13790	3	2	27.718	1.61e-09	7.96e-11	19.7909	1	Control	p16+Stage I-II	Apolipoprotein F OS=Homo sapiens GN=APOF PE=1 SV=2	-0.0172546	-0.960602
Q08629	4	2	34.9892	1.09e-06	4.19e-08	40.4125	0.999996	Control	p16+Stage I-II	Testican-1 OS=Homo sapiens GN=SPOCK1 PE=1 SV=1	-0.0302033	-0.960654
P00748	3	3	18.5868	1.11e-16	1.41e-17	782.825	1	Control	p16+Stage I-II	Coagulation factor XII OS=Homo sapiens GN=F12 PE=1 SV=3	-0.0301582	-0.961378
P09871	50	42	381.136	4.21e-12	3.14e-13	2.11964	1	Control	p16+Stage I-II	Complement C1s subcomponent OS=Homo sapiens GN=C1S PE=1 SV=1	-0.0769196	-0.964055
P07360	19	15	166.708	5.18e-12	3.74e-13	3.19715	1	Control	p16+Stage I-II	Complement component C8 gamma chain OS=Homo sapiens GN=C8G PE=1 SV=3	-0.0878729	-0.964461
O95445	12	11	85.776	3.95e-13	3.25e-14	3.88671	1	Control	p16+Stage I-II	Apolipoprotein M OS=Homo sapiens GN=APOM PE=1 SV=2	-0.0576257	-0.967743
P15169	10	9	93.4253	7.44e-15	7.32e-16	10.6343	1	Control	p16+Stage I-II	Carboxypeptidase N catalytic chain OS=Homo sapiens GN=CPN1 PE=1 SV=1	-0.0571635	-0.967945
Q7Z794	6	3	44.3412	0	0	41757.7	1	Control	p16+Stage I-II	Keratin, type II cytoskeletal 1b OS=Homo sapiens GN=KRT77 PE=2 SV=3	-0.0465033	-0.96944
P04003	82	74	628.097	1.1e-11	7.27e-13	2.71722	1	Control	p16+Stage I-II	C4b-binding protein alpha chain OS=Homo sapiens GN=C4BPA PE=1 SV=2	-0.161148	-0.97116
P04070	4	2	23.6353	3.62e-11	2.24e-12	4.78511	1	Control	p16+Stage I-II	Vitamin K-dependent protein C OS=Homo sapiens GN=PROC PE=1 SV=1	-0.0129695	-0.971283
P06276	7	6	55.9963	0	0	12.0361	1	Control	p16+Stage I-II	Cholinesterase OS=Homo sapiens GN=BCHE PE=1 SV=1	-0.0385694	-0.972036
O00750	11	4	59.4928	0	0	3.92985	1	Control	p16+Stage I-II	Phosphatidylinositol 4-phosphate 3-kinase C2 domain-containing subunit beta OS=Homo sapiens GN=PIK3C2B PE=1 SV=2	-0.045398	-0.9734
Q96IY4	5	5	35.7175	3.33e-16	4.02e-17	23.0264	1	Control	p16+Stage I-II	Carboxypeptidase B2 OS=Homo sapiens GN=CPB2 PE=1 SV=2	-0.0354266	-0.973837
P06681	31	8	254.034	5.57e-12	3.97e-13	5.27339	1	Control	p16+Stage I-II	Complement C2 OS=Homo sapiens GN=C2 PE=1 SV=2	-0.0390294	-0.97394
P07225	32	27	244.607	1.81e-13	1.52e-14	3.13469	1	Control	p16+Stage I-II	Vitamin K-dependent protein S OS=Homo sapiens GN=PROS1 PE=1 SV=1	-0.0825632	-0.974324
P19827	126	107	848.22	6.04e-12	4.22e-13	3.40321	1	Control	p16+Stage I-II	Inter-alpha-trypsin inhibitor heavy chain H1 OS=Homo sapiens GN=ITIH1 PE=1 SV=3	-0.233029	-0.97524
Q9UGM5	8	8	54.4278	2.01e-11	1.28e-12	18.8166	1	Control	p16+Stage I-II	Fetuin-B OS=Homo sapiens GN=FETUB PE=1 SV=2	-0.0295139	-0.975662
P02747	8	8	60.4455	7.58e-12	5.11e-13	4.83367	1	Control	p16+Stage I-II	Complement C1q subcomponent subunit C OS=Homo sapiens GN=C1QC PE=1 SV=3	-0.0484274	-0.97784
P08571	6	6	51.8871	3.49e-14	3.18e-15	7.81849	1	Control	p16+Stage I-II	Monocyte differentiation antigen CD14 OS=Homo sapiens GN=CD14 PE=1 SV=2	-0.0268181	-0.978449
P06396	76	3	631.02	2.23e-12	1.7e-13	576.977	1	Control	p16+Stage I-II	Gelsolin OS=Homo sapiens GN=GSN PE=1 SV=1	-0.0546505	-0.979724
P49908	9	7	46.0658	0	0	46.4025	1	Control	p16+Stage I-II	Selenoprotein P OS=Homo sapiens GN=SELENOP PE=1 SV=3	-0.0357309	-0.981588
O75882	22	20	150.978	2.66e-15	2.85e-16	19.7644	1	Control	p16+Stage I-II	Attractin OS=Homo sapiens GN=ATRN PE=1 SV=2	-0.0563269	-0.984343
P02746	12	11	106.179	2.44e-15	2.65e-16	8.89401	1	Control	p16+Stage I-II	Complement C1q subcomponent subunit B OS=Homo sapiens GN=C1QB PE=1 SV=3	-0.0645956	-0.984774
P35858	32	29	277.236	1.11e-16	1.41e-17	11.6772	1	Control	p16+Stage I-II	Insulin-like growth factor-binding protein complex acid labile subunit OS=Homo sapiens GN=IGFALS PE=1 SV=1	-0.102536	-0.985331
P60709;P63261;P62736;P63267;P68032;P68133	6	3	45.188	0	0	Infinity	1	Control	p16+Stage I-II	Actin, cytoplasmic 1 OS=Homo sapiens GN=ACTB PE=1 SV=1	-0.0422422	-0.986263
Q5T6V5	5	4	38.7294	0	0	75.2628	1	Control	p16+Stage I-II	UPF0553 protein C9orf64 OS=Homo sapiens GN=C9orf64 PE=1 SV=1	-0.0815236	-0.986947
Q14520	19	17	146.178	3.89e-15	3.98e-16	7.95919	1	Control	p16+Stage I-II	Hyaluronan-binding protein 2 OS=Homo sapiens GN=HABP2 PE=1 SV=1	-0.0692297	-0.989647
P17936	8	6	58.4628	4.44e-16	5.27e-17	24.7517	1	Control	p16+Stage I-II	Insulin-like growth factor-binding protein 3 OS=Homo sapiens GN=IGFBP3 PE=1 SV=2	-0.0245374	-0.99036
